# Supplementary material for: [μ-3-(8-Quinol­yloxy)propanedi­yl]bis­[dicarbon­yl(η5-methoxy­carbonyl­cyclo­penta­dien­yl)molybdenum(III)]
Source: Acta Crystallogr Sect E Struct Rep Online. 2010 Mar 6;66(Pt 4):m383–4. doi: 10.1107/S1600536810007683 (PMC2983881; doi:10.1107/S1600536810007683)
Supplement: Supplementary file 1 [file e-66-0m383-sup1.cif]

##############################################################################
###                                                                        ###
###        Electronic paper (Acta Crystallographica Section E)             ###
###                                                                        ###
##############################################################################
#                                                                            #
# This CIF contains the data in a paper accepted for publication in Acta     #
# Crystallographica Section E. It conforms to the requirements of Notes      #
# for Authors for Section E, and has been peer reviewed under the auspices   #
# of the IUCr Commission on Journals.                                        #
#                                                                            #
# Full details of the Crystallographic Information File format               #
# are given in the paper "The Crystallographic Information File (CIF):       #
# a New Standard Archive File for Crystallography" by S. R. Hall, F. H.      #
# Allen and I. D. Brown [Acta Cryst. (1991), A47, 655-685].                  #
#                                                                            #
# The current version of the core CIF dictionary is obtainable from          #
# ftp://ftp.iucr.org/pub/cif_core.dic. The current version number is 2.4.    #
#                                                                            #
# Software is freely available for graphical display of the structure(s) in  #
# this CIF.  For information consult the CIF home page http://www.iucr.org/  #
# cif/home.html                                                              #
#                                                                            #
# This file may be used for bona fide research purposes within the           #
# scientific community so long as proper attribution is given to the journal # 
# article from which it was obtained.                                        #
#                                                                            #
##############################################################################
                                             
data_I
_audit_creation_method     SHELXL-97
_chemical_name_systematic
;
[\m-3-(8-Quinolyloxy)propanediyl]bis[dicarbonyl(\h^5^-
methoxycarbonylcyclopentadienyl)molybdenum]
;
_chemical_name_common     ?
_chemical_formula_moiety     'C30 H23 Mo2 N O9'
_chemical_formula_sum     'C30 H23 Mo2 N O9'
_chemical_formula_iupac     '[Mo2 (C12 H9 N O) (C7 H7 O2)2 (C O)4]'
_chemical_formula_weight     733.37
_chemical_melting_point     ?
_symmetry_cell_setting     Monoclinic
_symmetry_space_group_name_H-M     'P 21/c'
_symmetry_space_group_name_Hall     '-P 2ybc'
loop_
    _symmetry_equiv_pos_as_xyz
    'x, y, z'
    '-x, y+1/2, -z+1/2'
    '-x, -y, -z'
    'x, -y-1/2, z-1/2'
_cell_length_a     7.7440(10)
_cell_length_b     12.7189(16)
_cell_length_c     28.630(3)
_cell_angle_alpha     90.00
_cell_angle_beta     100.012(3)
_cell_angle_gamma     90.00
_cell_volume     2777.0(6)
_cell_formula_units_Z     4
_cell_measurement_reflns_used     5150
_cell_measurement_theta_min     2.156
_cell_measurement_theta_max     27.634
_cell_measurement_temperature     298(2)
_exptl_crystal_description     plan
_exptl_crystal_colour     red
_exptl_crystal_size_max     0.42
_exptl_crystal_size_mid     0.18
_exptl_crystal_size_min     0.04
_exptl_crystal_density_diffrn     1.754
_exptl_crystal_density_meas     ?
_exptl_crystal_density_method     'not measured'
_exptl_crystal_F_000     1464
_exptl_absorpt_coefficient_mu     0.961
_exptl_absorpt_correction_type     multi-scan
_exptl_absorpt_process_details     '(SADABS; Bruker, 1999)'
_exptl_absorpt_correction_T_min     0.6883
_exptl_absorpt_correction_T_max     0.9626
_exptl_special_details
;
;
_diffrn_ambient_temperature     298(2)
_diffrn_radiation_type     MoK\a
_diffrn_radiation_wavelength     0.71073
_diffrn_radiation_source     'fine-focus sealed tube'
_diffrn_radiation_monochromator     graphite
_diffrn_measurement_device_type     'Bruker SMART CCD area-detector'
_diffrn_measurement_method     'phi and omega scans'
_diffrn_detector_area_resol_mean     ?
_diffrn_reflns_number     14074
_diffrn_reflns_av_R_equivalents     0.0324
_diffrn_reflns_av_sigmaI/netI     0.0372
_diffrn_reflns_theta_min     1.76
_diffrn_reflns_theta_max     25.35
_diffrn_reflns_theta_full     25.35
_diffrn_measured_fraction_theta_max     0.997
_diffrn_measured_fraction_theta_full     0.997
_diffrn_reflns_limit_h_min     -9
_diffrn_reflns_limit_h_max     9
_diffrn_reflns_limit_k_min     -15
_diffrn_reflns_limit_k_max     11
_diffrn_reflns_limit_l_min     -27
_diffrn_reflns_limit_l_max     34
_diffrn_standards_number     ?
_diffrn_standards_interval_count     ?
_diffrn_standards_interval_time     ?
_diffrn_standards_decay_%     ?
_refine_special_details
;
Refinement of <i>F</i>^2^ against ALL reflections. The weighted <i>R</i>-factor
wR and goodness of fit <i>S</i> are based on <i>F</i>^2^, conventional
<i>R</i>-factors <i>R</i> are based on <i>F</i>, with <i>F</i> set to zero for
negative <i>F</i>^2^. The threshold expression of <i>F</i>^2^ >
\s(<i>F</i>^2^) is used only for calculating <i>R</i>-factors(gt) etc. and is
not relevant to the choice of reflections for refinement. <i>R</i>-factors
based on <i>F</i>^2^ are statistically about twice as large as those based on
<i>F</i>, and <i>R</i>- factors based on ALL data will be even larger.
;
_reflns_number_total     5071
_reflns_number_gt     4445
_reflns_threshold_expression     I>2\s(I)
_refine_ls_structure_factor_coef     Fsqd
_refine_ls_matrix_type     full
_refine_ls_R_factor_all     0.0468
_refine_ls_R_factor_gt     0.0392
_refine_ls_wR_factor_gt     0.0901
_refine_ls_wR_factor_ref     0.0939
_refine_ls_goodness_of_fit_ref     1.063
_refine_ls_restrained_S_all     1.063
_refine_ls_number_reflns     5071
_refine_ls_number_parameters     381
_refine_ls_number_restraints     0
_refine_ls_hydrogen_treatment     constr
_refine_ls_weighting_scheme     calc
_refine_ls_weighting_details
         'calc w=1/[\s^2^(Fo^2^)+(0.0485P)^2^+1.4813P] where P=(Fo^2^+2Fc^2^)/3'
_atom_sites_solution_hydrogens     geom
_atom_sites_solution_primary     direct
_atom_sites_solution_secondary     difmap
_refine_ls_shift/su_max     0.002
_refine_ls_shift/su_mean     0.000
_refine_diff_density_max     0.535
_refine_diff_density_min     -0.409
_refine_ls_extinction_method     none
_refine_ls_extinction_coef     ?
loop_
    _atom_type_symbol
    _atom_type_description
    _atom_type_scat_dispersion_real
    _atom_type_scat_dispersion_imag
    _atom_type_scat_source
    'C' 'C' 0.0033 0.0016
                         'International Tables Vol C Tables 4.2.6.8 and 6.1.1.4'
    'H' 'H' 0.0000 0.0000
                         'International Tables Vol C Tables 4.2.6.8 and 6.1.1.4'
    'Mo' 'Mo' -1.6832 0.6857
                         'International Tables Vol C Tables 4.2.6.8 and 6.1.1.4'
    'N' 'N' 0.0061 0.0033
                         'International Tables Vol C Tables 4.2.6.8 and 6.1.1.4'
    'O' 'O' 0.0106 0.0060
                         'International Tables Vol C Tables 4.2.6.8 and 6.1.1.4'
_computing_data_collection     'SMART (Bruker, 1999)'
_computing_cell_refinement     'SMART (Bruker, 1999)'
_computing_data_reduction     'SAINT (Bruker, 1999)'
_computing_structure_solution     'SHELXS97 (Sheldrick, 2008)'
_computing_structure_refinement     'SHELXL97 (Sheldrick, 2008)'
_computing_molecular_graphics     'SHELXTL (Sheldrick, 2008)'
_computing_publication_material     'SHELXTL (Sheldrick, 2008)'
loop_
    _atom_site_type_symbol
    _atom_site_label
    _atom_site_fract_x
    _atom_site_fract_y
    _atom_site_fract_z
    _atom_site_U_iso_or_equiv
    _atom_site_adp_type
    _atom_site_calc_flag
    _atom_site_refinement_flags
    _atom_site_occupancy
    _atom_site_disorder_assembly
    _atom_site_disorder_group
    Mo Mo1 0.22482(4) 0.85534(3) 0.887331(11) 0.02978(11) Uani d . 1 . .
    Mo Mo2 0.29551(4) 0.80787(3) 0.790559(11) 0.03177(11) Uani d . 1 . .
    O O1 0.2230(4) 0.5812(2) 0.90476(9) 0.0521(8) Uani d . 1 . .
    O O2 0.4274(4) 0.7577(3) 0.66998(11) 0.0634(9) Uani d . 1 . .
    O O3 0.4369(6) 0.9323(3) 0.67758(13) 0.0831(12) Uani d . 1 . .
    O O4 0.7408(4) 0.9014(3) 0.94201(12) 0.0563(8) Uani d . 1 . .
    O O5 0.6097(4) 1.0562(3) 0.92403(11) 0.0552(8) Uani d . 1 . .
    O O6 0.1261(5) 1.0549(3) 0.82612(12) 0.0675(10) Uani d . 1 . .
    O O7 -0.1432(4) 0.7587(3) 0.85410(11) 0.0651(10) Uani d . 1 . .
    O O8 0.6047(5) 0.9704(3) 0.80995(13) 0.0737(10) Uani d . 1 . .
    O O9 0.5944(5) 0.6569(3) 0.77104(12) 0.0663(10) Uani d . 1 . .
    N N1 0.2771(5) 0.5592(3) 0.99779(13) 0.0569(10) Uani d . 1 . .
    C C1 0.3036(7) 0.5466(4) 1.04418(16) 0.0673(15) Uani d . 1 . .
    H H1 0.3452 0.6037 1.0631 0.081 Uiso calc R 1 . .
    C C2 0.2727(7) 0.4519(4) 1.06671(16) 0.0629(14) Uani d . 1 . .
    H H2 0.2944 0.4472 1.0996 0.075 Uiso calc R 1 . .
    C C3 0.2119(6) 0.3686(4) 1.04036(15) 0.0519(12) Uani d . 1 . .
    H H3 0.1902 0.3058 1.0549 0.062 Uiso calc R 1 . .
    C C4 0.1807(5) 0.3764(3) 0.99026(15) 0.0431(10) Uani d . 1 . .
    C C5 0.1187(6) 0.2923(3) 0.96027(16) 0.0505(11) Uani d . 1 . .
    H H5 0.1008 0.2267 0.9729 0.061 Uiso calc R 1 . .
    C C6 0.0852(6) 0.3076(4) 0.91262(16) 0.0543(12) Uani d . 1 . .
    H H6 0.0404 0.2523 0.8929 0.065 Uiso calc R 1 . .
    C C7 0.1163(6) 0.4037(3) 0.89266(15) 0.0454(10) Uani d . 1 . .
    H H7 0.0920 0.4117 0.8599 0.054 Uiso calc R 1 . .
    C C8 0.1818(5) 0.4864(3) 0.92034(14) 0.0418(10) Uani d . 1 . .
    C C9 0.2151(5) 0.4743(3) 0.97089(14) 0.0406(9) Uani d . 1 . .
    C C10 0.1965(6) 0.5988(3) 0.85422(13) 0.0436(10) Uani d . 1 . .
    H H10A 0.0738 0.5910 0.8403 0.052 Uiso calc R 1 . .
    H H10B 0.2651 0.5496 0.8391 0.052 Uiso calc R 1 . .
    C C11 0.2567(5) 0.7091(3) 0.84888(12) 0.0347(9) Uani d . 1 . .
    C C12 0.4110(5) 0.7593(3) 0.86228(12) 0.0316(8) Uani d . 1 . .
    H H12 0.5285 0.7351 0.8765 0.038 Uiso d R 1 . .
    C C13 0.4045(5) 0.8172(3) 0.96022(13) 0.0381(9) Uani d . 1 . .
    H H13 0.4893 0.7595 0.9660 0.046 Uiso d R 1 . .
    C C14 0.2296(6) 0.8126(4) 0.96709(13) 0.0436(10) Uani d . 1 . .
    H H14 0.1720 0.7521 0.9790 0.052 Uiso d R 1 . .
    C C15 0.1585(5) 0.9153(4) 0.95922(13) 0.0432(10) Uani d . 1 . .
    H H15 0.0422 0.9373 0.9645 0.052 Uiso d R 1 . .
    C C16 0.2892(5) 0.9827(3) 0.94779(13) 0.0391(9) Uani d . 1 . .
    H H16 0.2795 1.0590 0.9436 0.047 Uiso d R 1 . .
    C C17 0.4428(5) 0.9215(3) 0.94789(12) 0.0336(8) Uani d . 1 . .
    C C18 0.6130(5) 0.9562(3) 0.93762(13) 0.0398(10) Uani d . 1 . .
    C C19 0.7730(6) 1.0965(5) 0.91356(19) 0.0720(16) Uani d . 1 . .
    H H19A 0.8632 1.0886 0.9409 0.108 Uiso calc R 1 . .
    H H19B 0.7596 1.1695 0.9053 0.108 Uiso calc R 1 . .
    H H19C 0.8047 1.0580 0.8875 0.108 Uiso calc R 1 . .
    C C20 0.1446(6) 0.9155(4) 0.73296(14) 0.0483(11) Uani d . 1 . .
    H H20 0.1626 0.9912 0.7298 0.058 Uiso d R 1 . .
    C C21 0.0138(6) 0.8680(4) 0.75394(15) 0.0517(12) Uani d . 1 . .
    H H21 -0.0691 0.9056 0.7702 0.062 Uiso d R 1 . .
    C C22 0.0149(6) 0.7593(4) 0.74664(14) 0.0522(12) Uani d . 1 . .
    H H22 -0.0666 0.7083 0.7565 0.063 Uiso d R 1 . .
    C C23 0.1485(6) 0.7372(4) 0.72051(13) 0.0460(10) Uani d . 1 . .
    H H23 0.1719 0.6685 0.7074 0.055 Uiso d R 1 . .
    C C24 0.2290(6) 0.8343(4) 0.71115(13) 0.0448(11) Uani d . 1 . .
    C C25 0.3747(6) 0.8499(4) 0.68456(14) 0.0518(12) Uani d . 1 . .
    C C26 0.5796(8) 0.7607(5) 0.6472(2) 0.0825(17) Uani d . 1 . .
    H H26A 0.5589 0.8086 0.6209 0.124 Uiso calc R 1 . .
    H H26B 0.6018 0.6917 0.6360 0.124 Uiso calc R 1 . .
    H H26C 0.6794 0.7840 0.6695 0.124 Uiso calc R 1 . .
    C C27 0.4917(5) 0.9115(3) 0.80390(14) 0.0427(10) Uani d . 1 . .
    C C28 0.4856(6) 0.7096(3) 0.77944(14) 0.0415(10) Uani d . 1 . .
    C C29 0.1655(5) 0.9754(4) 0.84529(14) 0.0430(10) Uani d . 1 . .
    C C30 -0.0102(5) 0.7963(3) 0.86565(14) 0.0428(10) Uani d . 1 . .
loop_
    _atom_site_aniso_label
    _atom_site_aniso_U_11
    _atom_site_aniso_U_22
    _atom_site_aniso_U_33
    _atom_site_aniso_U_12
    _atom_site_aniso_U_13
    _atom_site_aniso_U_23
    Mo1 0.02632(18) 0.0338(2) 0.02849(18) -0.00216(13) 0.00266(13) -0.00110(13)
    Mo2 0.0326(2) 0.0353(2) 0.02659(18) -0.00396(14) 0.00280(13) 0.00113(14)
    O1 0.087(2) 0.0358(17) 0.0324(15) -0.0170(16) 0.0071(14) 0.0005(13)
    O2 0.068(2) 0.070(2) 0.056(2) -0.0065(19) 0.0225(17) -0.0079(18)
    O3 0.114(3) 0.069(3) 0.077(3) -0.019(2) 0.045(2) 0.011(2)
    O4 0.0321(16) 0.059(2) 0.079(2) -0.0001(15) 0.0124(15) -0.0006(18)
    O5 0.0436(18) 0.054(2) 0.065(2) -0.0148(15) 0.0003(14) 0.0098(16)
    O6 0.097(3) 0.0415(19) 0.060(2) 0.0189(19) 0.0004(18) 0.0078(17)
    O7 0.0340(18) 0.096(3) 0.064(2) -0.0204(18) 0.0043(15) -0.013(2)
    O8 0.069(2) 0.068(2) 0.082(2) -0.035(2) 0.0067(19) 0.002(2)
    O9 0.065(2) 0.071(2) 0.066(2) 0.0199(19) 0.0177(18) -0.0081(18)
    N1 0.081(3) 0.041(2) 0.045(2) -0.003(2) -0.0002(19) -0.0025(18)
    C1 0.103(4) 0.051(3) 0.042(3) 0.002(3) -0.006(3) -0.002(2)
    C2 0.082(4) 0.068(4) 0.036(2) 0.015(3) 0.004(2) 0.010(2)
    C3 0.061(3) 0.053(3) 0.043(2) 0.009(2) 0.012(2) 0.013(2)
    C4 0.043(2) 0.037(2) 0.052(3) 0.0070(19) 0.0159(19) 0.006(2)
    C5 0.063(3) 0.037(3) 0.057(3) -0.008(2) 0.024(2) 0.004(2)
    C6 0.065(3) 0.046(3) 0.055(3) -0.022(2) 0.021(2) -0.009(2)
    C7 0.058(3) 0.040(2) 0.039(2) -0.006(2) 0.0091(19) 0.0008(19)
    C8 0.044(2) 0.036(2) 0.045(2) 0.0004(19) 0.0085(18) 0.0023(19)
    C9 0.040(2) 0.043(2) 0.039(2) 0.0036(19) 0.0080(17) 0.0019(19)
    C10 0.058(3) 0.039(2) 0.034(2) -0.009(2) 0.0075(19) -0.0002(18)
    C11 0.048(2) 0.031(2) 0.0258(18) -0.0006(17) 0.0082(16) -0.0001(16)
    C12 0.035(2) 0.034(2) 0.0272(18) 0.0073(17) 0.0079(15) 0.0027(16)
    C13 0.039(2) 0.045(2) 0.0285(19) 0.0023(18) 0.0006(16) -0.0038(17)
    C14 0.051(3) 0.053(3) 0.027(2) -0.012(2) 0.0098(18) -0.0007(19)
    C15 0.035(2) 0.061(3) 0.036(2) -0.001(2) 0.0116(17) -0.007(2)
    C16 0.041(2) 0.039(2) 0.036(2) 0.0017(18) 0.0019(17) -0.0083(18)
    C17 0.030(2) 0.040(2) 0.0289(19) -0.0018(17) -0.0011(15) -0.0052(16)
    C18 0.038(2) 0.044(3) 0.035(2) -0.009(2) 0.0008(17) -0.0040(18)
    C19 0.058(3) 0.078(4) 0.077(4) -0.029(3) 0.004(3) 0.022(3)
    C20 0.055(3) 0.054(3) 0.032(2) 0.004(2) -0.0038(19) 0.003(2)
    C21 0.041(2) 0.073(3) 0.037(2) 0.006(2) -0.0046(19) 0.001(2)
    C22 0.041(2) 0.072(3) 0.040(2) -0.015(2) -0.0030(18) -0.006(2)
    C23 0.051(3) 0.050(3) 0.034(2) -0.008(2) -0.0023(18) -0.006(2)
    C24 0.053(3) 0.052(3) 0.026(2) -0.004(2) -0.0028(18) 0.0025(18)
    C25 0.064(3) 0.061(3) 0.030(2) -0.013(3) 0.008(2) 0.003(2)
    C26 0.076(4) 0.101(5) 0.075(4) -0.003(4) 0.027(3) -0.004(4)
    C27 0.045(2) 0.043(3) 0.039(2) -0.007(2) 0.0052(18) 0.0046(19)
    C28 0.046(3) 0.045(3) 0.034(2) -0.004(2) 0.0077(18) 0.0006(18)
    C29 0.045(2) 0.046(3) 0.037(2) 0.003(2) 0.0044(18) -0.003(2)
    C30 0.035(2) 0.055(3) 0.037(2) -0.001(2) 0.0045(18) -0.003(2)
_geom_special_details
;
All esds (except the esd in the dihedral angle between two l.s. planes) are
estimated using the full covariance matrix. The cell esds are taken into
account individually in the estimation of esds in distances, angles and
torsion angles; correlations between esds in cell parameters are only used
when they are defined by crystal symmetry. An approximate (isotropic)
treatment of cell esds is used for estimating esds involving l.s. planes.
;
loop_
    _geom_bond_atom_site_label_1
    _geom_bond_atom_site_label_2
    _geom_bond_site_symmetry_2
    _geom_bond_distance
    _geom_bond_publ_flag
    Mo1 C29 . 1.949(5) ?
    Mo1 C30 . 1.967(4) ?
    Mo1 C12 . 2.108(4) ?
    Mo1 C11 . 2.198(4) ?
    Mo1 C15 . 2.334(4) ?
    Mo1 C14 . 2.341(4) ?
    Mo1 C13 . 2.349(4) ?
    Mo1 C17 . 2.355(4) ?
    Mo1 C16 . 2.360(4) ?
    Mo1 Mo2 . 2.9778(5) ?
    Mo2 C27 . 1.998(4) ?
    Mo2 C28 . 1.999(5) ?
    Mo2 C11 . 2.152(4) ?
    Mo2 C12 . 2.181(3) ?
    Mo2 C24 . 2.267(4) ?
    Mo2 C20 . 2.300(4) ?
    Mo2 C23 . 2.309(4) ?
    Mo2 C21 . 2.376(4) ?
    Mo2 C22 . 2.395(4) ?
    Mo2 C29 . 2.925(4) ?
    O1 C8 . 1.343(5) ?
    O1 C10 . 1.443(5) ?
    O2 C25 . 1.332(6) ?
    O2 C26 . 1.444(6) ?
    O3 C25 . 1.184(6) ?
    O4 C18 . 1.200(5) ?
    O5 C18 . 1.329(5) ?
    O5 C19 . 1.443(5) ?
    O6 C29 . 1.166(5) ?
    O7 C30 . 1.132(5) ?
    O8 C27 . 1.141(5) ?
    O9 C28 . 1.135(5) ?
    N1 C1 . 1.318(6) ?
    N1 C9 . 1.364(5) ?
    C1 C2 . 1.407(7) ?
    C1 H1 . 0.9300 ?
    C2 C3 . 1.337(7) ?
    C2 H2 . 0.9300 ?
    C3 C4 . 1.416(6) ?
    C3 H3 . 0.9300 ?
    C4 C5 . 1.402(6) ?
    C4 C9 . 1.407(6) ?
    C5 C6 . 1.358(6) ?
    C5 H5 . 0.9300 ?
    C6 C7 . 1.388(6) ?
    C6 H6 . 0.9300 ?
    C7 C8 . 1.360(6) ?
    C7 H7 . 0.9300 ?
    C8 C9 . 1.433(5) ?
    C10 C11 . 1.494(5) ?
    C10 H10A . 0.9700 ?
    C10 H10B . 0.9700 ?
    C11 C12 . 1.351(5) ?
    C12 H12 . 0.9800 ?
    C13 C14 . 1.403(6) ?
    C13 C17 . 1.416(6) ?
    C13 H13 . 0.9800 ?
    C14 C15 . 1.420(6) ?
    C14 H14 . 0.9801 ?
    C15 C16 . 1.408(6) ?
    C15 H15 . 0.9800 ?
    C16 C17 . 1.421(5) ?
    C16 H16 . 0.9800 ?
    C17 C18 . 1.467(5) ?
    C19 H19A . 0.9600 ?
    C19 H19B . 0.9600 ?
    C19 H19C . 0.9600 ?
    C20 C21 . 1.401(6) ?
    C20 C24 . 1.424(6) ?
    C20 H20 . 0.9800 ?
    C21 C22 . 1.399(7) ?
    C21 H21 . 0.9799 ?
    C22 C23 . 1.407(6) ?
    C22 H22 . 0.9800 ?
    C23 C24 . 1.429(6) ?
    C23 H23 . 0.9801 ?
    C24 C25 . 1.480(6) ?
    C26 H26A . 0.9600 ?
    C26 H26B . 0.9600 ?
    C26 H26C . 0.9600 ?
loop_
    _geom_angle_atom_site_label_1
    _geom_angle_atom_site_label_2
    _geom_angle_atom_site_label_3
    _geom_angle_site_symmetry_1
    _geom_angle_site_symmetry_3
    _geom_angle
    _geom_angle_publ_flag
    C29 Mo1 C30 . . 89.90(18) ?
    C29 Mo1 C12 . . 110.20(15) ?
    C30 Mo1 C12 . . 108.77(16) ?
    C29 Mo1 C11 . . 112.88(15) ?
    C30 Mo1 C11 . . 72.37(16) ?
    C12 Mo1 C11 . . 36.50(14) ?
    C29 Mo1 C15 . . 102.97(16) ?
    C30 Mo1 C15 . . 93.99(15) ?
    C12 Mo1 C15 . . 139.24(14) ?
    C11 Mo1 C15 . . 141.19(15) ?
    C29 Mo1 C14 . . 138.27(17) ?
    C30 Mo1 C14 . . 94.36(16) ?
    C12 Mo1 C14 . . 107.56(15) ?
    C11 Mo1 C14 . . 107.93(15) ?
    C15 Mo1 C14 . . 35.35(15) ?
    C29 Mo1 C13 . . 138.59(16) ?
    C30 Mo1 C13 . . 125.06(16) ?
    C12 Mo1 C13 . . 81.27(14) ?
    C11 Mo1 C13 . . 99.77(14) ?
    C15 Mo1 C13 . . 58.06(14) ?
    C14 Mo1 C13 . . 34.82(14) ?
    C29 Mo1 C17 . . 103.70(16) ?
    C30 Mo1 C17 . . 150.95(14) ?
    C12 Mo1 C17 . . 90.70(14) ?
    C11 Mo1 C17 . . 122.87(14) ?
    C15 Mo1 C17 . . 58.24(13) ?
    C14 Mo1 C17 . . 58.47(14) ?
    C13 Mo1 C17 . . 35.05(14) ?
    C29 Mo1 C16 . . 84.98(16) ?
    C30 Mo1 C16 . . 124.01(15) ?
    C12 Mo1 C16 . . 125.27(14) ?
    C11 Mo1 C16 . . 157.05(14) ?
    C15 Mo1 C16 . . 34.90(14) ?
    C14 Mo1 C16 . . 58.56(15) ?
    C13 Mo1 C16 . . 58.18(14) ?
    C17 Mo1 C16 . . 35.09(13) ?
    C29 Mo1 Mo2 . . 69.26(12) ?
    C30 Mo1 Mo2 . . 86.48(12) ?
    C12 Mo1 Mo2 . . 47.06(9) ?
    C11 Mo1 Mo2 . . 46.17(9) ?
    C15 Mo1 Mo2 . . 172.23(11) ?
    C14 Mo1 Mo2 . . 152.38(11) ?
    C13 Mo1 Mo2 . . 127.49(10) ?
    C17 Mo1 Mo2 . . 122.23(9) ?
    C16 Mo1 Mo2 . . 140.55(10) ?
    C27 Mo2 C28 . . 83.48(18) ?
    C27 Mo2 C11 . . 116.18(15) ?
    C28 Mo2 C11 . . 87.96(15) ?
    C27 Mo2 C12 . . 80.38(15) ?
    C28 Mo2 C12 . . 77.29(14) ?
    C11 Mo2 C12 . . 36.32(14) ?
    C27 Mo2 C24 . . 97.27(16) ?
    C28 Mo2 C24 . . 88.75(16) ?
    C11 Mo2 C24 . . 145.74(16) ?
    C12 Mo2 C24 . . 166.01(15) ?
    C27 Mo2 C20 . . 91.10(17) ?
    C28 Mo2 C20 . . 123.69(15) ?
    C11 Mo2 C20 . . 141.41(16) ?
    C12 Mo2 C20 . . 156.56(15) ?
    C24 Mo2 C20 . . 36.31(15) ?
    C27 Mo2 C23 . . 131.81(15) ?
    C28 Mo2 C23 . . 83.32(16) ?
    C11 Mo2 C23 . . 109.40(15) ?
    C12 Mo2 C23 . . 140.08(16) ?
    C24 Mo2 C23 . . 36.38(15) ?
    C20 Mo2 C23 . . 59.77(16) ?
    C27 Mo2 C21 . . 118.77(17) ?
    C28 Mo2 C21 . . 140.90(16) ?
    C11 Mo2 C21 . . 106.79(16) ?
    C12 Mo2 C21 . . 134.52(14) ?
    C24 Mo2 C21 . . 58.59(16) ?
    C20 Mo2 C21 . . 34.81(15) ?
    C23 Mo2 C21 . . 57.72(16) ?
    C27 Mo2 C22 . . 149.46(17) ?
    C28 Mo2 C22 . . 112.41(17) ?
    C11 Mo2 C22 . . 91.16(16) ?
    C12 Mo2 C22 . . 127.40(16) ?
    C24 Mo2 C22 . . 58.97(16) ?
    C20 Mo2 C22 . . 58.36(17) ?
    C23 Mo2 C22 . . 34.74(15) ?
    C21 Mo2 C22 . . 34.09(17) ?
    C27 Mo2 C29 . . 74.82(15) ?
    C28 Mo2 C29 . . 150.76(14) ?
    C11 Mo2 C29 . . 84.39(13) ?
    C12 Mo2 C29 . . 79.92(12) ?
    C24 Mo2 C29 . . 112.95(14) ?
    C20 Mo2 C29 . . 76.77(14) ?
    C23 Mo2 C29 . . 125.81(14) ?
    C21 Mo2 C29 . . 68.09(14) ?
    C22 Mo2 C29 . . 95.96(14) ?
    C27 Mo2 Mo1 . . 86.85(11) ?
    C28 Mo2 Mo1 . . 122.32(11) ?
    C11 Mo2 Mo1 . . 47.43(10) ?
    C12 Mo2 Mo1 . . 45.03(9) ?
    C24 Mo2 Mo1 . . 148.92(12) ?
    C20 Mo2 Mo1 . . 113.18(11) ?
    C23 Mo2 Mo1 . . 138.11(11) ?
    C21 Mo2 Mo1 . . 92.41(11) ?
    C22 Mo2 Mo1 . . 104.12(11) ?
    C29 Mo2 Mo1 . . 38.54(8) ?
    C8 O1 C10 . . 118.2(3) ?
    C25 O2 C26 . . 115.9(4) ?
    C18 O5 C19 . . 115.3(4) ?
    C1 N1 C9 . . 116.8(4) ?
    N1 C1 C2 . . 123.9(5) ?
    N1 C1 H1 . . 118.1 ?
    C2 C1 H1 . . 118.1 ?
    C3 C2 C1 . . 119.4(4) ?
    C3 C2 H2 . . 120.3 ?
    C1 C2 H2 . . 120.3 ?
    C2 C3 C4 . . 119.9(4) ?
    C2 C3 H3 . . 120.1 ?
    C4 C3 H3 . . 120.1 ?
    C5 C4 C9 . . 120.1(4) ?
    C5 C4 C3 . . 123.2(4) ?
    C9 C4 C3 . . 116.7(4) ?
    C6 C5 C4 . . 119.5(4) ?
    C6 C5 H5 . . 120.3 ?
    C4 C5 H5 . . 120.3 ?
    C5 C6 C7 . . 121.5(4) ?
    C5 C6 H6 . . 119.2 ?
    C7 C6 H6 . . 119.2 ?
    C8 C7 C6 . . 121.0(4) ?
    C8 C7 H7 . . 119.5 ?
    C6 C7 H7 . . 119.5 ?
    O1 C8 C7 . . 125.9(4) ?
    O1 C8 C9 . . 114.9(4) ?
    C7 C8 C9 . . 119.2(4) ?
    N1 C9 C4 . . 123.4(4) ?
    N1 C9 C8 . . 118.0(4) ?
    C4 C9 C8 . . 118.7(4) ?
    O1 C10 C11 . . 104.8(3) ?
    O1 C10 H10A . . 110.8 ?
    C11 C10 H10A . . 110.8 ?
    O1 C10 H10B . . 110.8 ?
    C11 C10 H10B . . 110.8 ?
    H10A C10 H10B . . 108.9 ?
    C12 C11 C10 . . 133.7(4) ?
    C12 C11 Mo2 . . 73.0(2) ?
    C10 C11 Mo2 . . 135.7(3) ?
    C12 C11 Mo1 . . 68.2(2) ?
    C10 C11 Mo1 . . 132.8(3) ?
    Mo2 C11 Mo1 . . 86.40(14) ?
    C11 C12 Mo1 . . 75.3(2) ?
    C11 C12 Mo2 . . 70.7(2) ?
    Mo1 C12 Mo2 . . 87.91(14) ?
    C11 C12 H12 . . 132.9 ?
    Mo1 C12 H12 . . 132.9 ?
    Mo2 C12 H12 . . 132.9 ?
    C14 C13 C17 . . 108.9(4) ?
    C14 C13 Mo1 . . 72.3(2) ?
    C17 C13 Mo1 . . 72.7(2) ?
    C14 C13 H13 . . 125.4 ?
    C17 C13 H13 . . 125.4 ?
    Mo1 C13 H13 . . 125.4 ?
    C13 C14 C15 . . 107.2(4) ?
    C13 C14 Mo1 . . 72.9(2) ?
    C15 C14 Mo1 . . 72.0(2) ?
    C13 C14 H14 . . 126.2 ?
    C15 C14 H14 . . 126.2 ?
    Mo1 C14 H14 . . 126.2 ?
    C16 C15 C14 . . 108.8(4) ?
    C16 C15 Mo1 . . 73.5(2) ?
    C14 C15 Mo1 . . 72.6(2) ?
    C16 C15 H15 . . 125.4 ?
    C14 C15 H15 . . 125.4 ?
    Mo1 C15 H15 . . 125.4 ?
    C15 C16 C17 . . 107.5(4) ?
    C15 C16 Mo1 . . 71.6(2) ?
    C17 C16 Mo1 . . 72.3(2) ?
    C15 C16 H16 . . 126.1 ?
    C17 C16 H16 . . 126.1 ?
    Mo1 C16 H16 . . 126.1 ?
    C13 C17 C16 . . 107.5(3) ?
    C13 C17 C18 . . 124.5(4) ?
    C16 C17 C18 . . 128.0(4) ?
    C13 C17 Mo1 . . 72.2(2) ?
    C16 C17 Mo1 . . 72.6(2) ?
    C18 C17 Mo1 . . 120.9(2) ?
    O4 C18 O5 . . 124.1(4) ?
    O4 C18 C17 . . 123.9(4) ?
    O5 C18 C17 . . 112.0(4) ?
    O5 C19 H19A . . 109.5 ?
    O5 C19 H19B . . 109.5 ?
    H19A C19 H19B . . 109.5 ?
    O5 C19 H19C . . 109.5 ?
    H19A C19 H19C . . 109.5 ?
    H19B C19 H19C . . 109.5 ?
    C21 C20 C24 . . 107.3(4) ?
    C21 C20 Mo2 . . 75.6(3) ?
    C24 C20 Mo2 . . 70.6(2) ?
    C21 C20 H20 . . 126.1 ?
    C24 C20 H20 . . 126.1 ?
    Mo2 C20 H20 . . 126.1 ?
    C22 C21 C20 . . 109.8(4) ?
    C22 C21 Mo2 . . 73.7(3) ?
    C20 C21 Mo2 . . 69.6(2) ?
    C22 C21 H21 . . 125.1 ?
    C20 C21 H21 . . 125.1 ?
    Mo2 C21 H21 . . 125.1 ?
    C21 C22 C23 . . 107.5(4) ?
    C21 C22 Mo2 . . 72.2(2) ?
    C23 C22 Mo2 . . 69.3(2) ?
    C21 C22 H22 . . 126.2 ?
    C23 C22 H22 . . 126.2 ?
    Mo2 C22 H22 . . 126.2 ?
    C22 C23 C24 . . 108.2(4) ?
    C22 C23 Mo2 . . 76.0(2) ?
    C24 C23 Mo2 . . 70.2(2) ?
    C22 C23 H23 . . 125.7 ?
    C24 C23 H23 . . 125.7 ?
    Mo2 C23 H23 . . 125.7 ?
    C20 C24 C23 . . 107.2(4) ?
    C20 C24 C25 . . 125.3(4) ?
    C23 C24 C25 . . 127.5(4) ?
    C20 C24 Mo2 . . 73.1(2) ?
    C23 C24 Mo2 . . 73.4(2) ?
    C25 C24 Mo2 . . 118.4(3) ?
    O3 C25 O2 . . 124.7(5) ?
    O3 C25 C24 . . 125.0(5) ?
    O2 C25 C24 . . 110.2(4) ?
    O2 C26 H26A . . 109.5 ?
    O2 C26 H26B . . 109.5 ?
    H26A C26 H26B . . 109.5 ?
    O2 C26 H26C . . 109.5 ?
    H26A C26 H26C . . 109.5 ?
    H26B C26 H26C . . 109.5 ?
    O8 C27 Mo2 . . 177.6(4) ?
    O9 C28 Mo2 . . 176.3(4) ?
    O6 C29 Mo1 . . 169.9(4) ?
    O6 C29 Mo2 . . 117.8(3) ?
    Mo1 C29 Mo2 . . 72.20(13) ?
    O7 C30 Mo1 . . 177.2(4) ?
loop_
    _geom_torsion_atom_site_label_1
    _geom_torsion_atom_site_label_2
    _geom_torsion_atom_site_label_3
    _geom_torsion_atom_site_label_4
    _geom_torsion_site_symmetry_1
    _geom_torsion_site_symmetry_2
    _geom_torsion_site_symmetry_3
    _geom_torsion_site_symmetry_4
    _geom_torsion
    _geom_torsion_publ_flag
    C29 Mo1 Mo2 C27 . . . . 69.40(18) ?
    C30 Mo1 Mo2 C27 . . . . 160.62(18) ?
    C12 Mo1 Mo2 C27 . . . . -79.54(19) ?
    C11 Mo1 Mo2 C27 . . . . -130.58(19) ?
    C14 Mo1 Mo2 C27 . . . . -106.7(3) ?
    C13 Mo1 Mo2 C27 . . . . -66.68(18) ?
    C17 Mo1 Mo2 C27 . . . . -24.08(17) ?
    C16 Mo1 Mo2 C27 . . . . 16.80(19) ?
    C29 Mo1 Mo2 C28 . . . . 149.6(2) ?
    C30 Mo1 Mo2 C28 . . . . -119.13(19) ?
    C12 Mo1 Mo2 C28 . . . . 0.7(2) ?
    C11 Mo1 Mo2 C28 . . . . -50.3(2) ?
    C14 Mo1 Mo2 C28 . . . . -26.4(3) ?
    C13 Mo1 Mo2 C28 . . . . 13.57(19) ?
    C17 Mo1 Mo2 C28 . . . . 56.17(18) ?
    C16 Mo1 Mo2 C28 . . . . 97.1(2) ?
    C29 Mo1 Mo2 C11 . . . . -160.0(2) ?
    C30 Mo1 Mo2 C11 . . . . -68.80(19) ?
    C12 Mo1 Mo2 C11 . . . . 51.0(2) ?
    C14 Mo1 Mo2 C11 . . . . 23.9(3) ?
    C13 Mo1 Mo2 C11 . . . . 63.91(19) ?
    C17 Mo1 Mo2 C11 . . . . 106.51(18) ?
    C16 Mo1 Mo2 C11 . . . . 147.4(2) ?
    C29 Mo1 Mo2 C12 . . . . 148.9(2) ?
    C30 Mo1 Mo2 C12 . . . . -119.84(19) ?
    C11 Mo1 Mo2 C12 . . . . -51.0(2) ?
    C14 Mo1 Mo2 C12 . . . . -27.2(3) ?
    C13 Mo1 Mo2 C12 . . . . 12.86(19) ?
    C17 Mo1 Mo2 C12 . . . . 55.47(19) ?
    C16 Mo1 Mo2 C12 . . . . 96.3(2) ?
    C29 Mo1 Mo2 C24 . . . . -29.5(3) ?
    C30 Mo1 Mo2 C24 . . . . 61.7(3) ?
    C12 Mo1 Mo2 C24 . . . . -178.4(3) ?
    C11 Mo1 Mo2 C24 . . . . 130.5(3) ?
    C14 Mo1 Mo2 C24 . . . . 154.4(3) ?
    C13 Mo1 Mo2 C24 . . . . -165.6(3) ?
    C17 Mo1 Mo2 C24 . . . . -123.0(2) ?
    C16 Mo1 Mo2 C24 . . . . -82.1(3) ?
    C29 Mo1 Mo2 C20 . . . . -20.45(19) ?
    C30 Mo1 Mo2 C20 . . . . 70.77(18) ?
    C12 Mo1 Mo2 C20 . . . . -169.39(19) ?
    C11 Mo1 Mo2 C20 . . . . 139.57(19) ?
    C14 Mo1 Mo2 C20 . . . . 163.5(3) ?
    C13 Mo1 Mo2 C20 . . . . -156.53(18) ?
    C17 Mo1 Mo2 C20 . . . . -113.93(17) ?
    C16 Mo1 Mo2 C20 . . . . -73.0(2) ?
    C29 Mo1 Mo2 C23 . . . . -90.4(2) ?
    C30 Mo1 Mo2 C23 . . . . 0.8(2) ?
    C12 Mo1 Mo2 C23 . . . . 120.7(2) ?
    C11 Mo1 Mo2 C23 . . . . 69.6(2) ?
    C14 Mo1 Mo2 C23 . . . . 93.5(3) ?
    C13 Mo1 Mo2 C23 . . . . 133.5(2) ?
    C17 Mo1 Mo2 C23 . . . . 176.1(2) ?
    C16 Mo1 Mo2 C23 . . . . -143.0(2) ?
    C29 Mo1 Mo2 C21 . . . . -49.30(18) ?
    C30 Mo1 Mo2 C21 . . . . 41.93(18) ?
    C12 Mo1 Mo2 C21 . . . . 161.76(19) ?
    C11 Mo1 Mo2 C21 . . . . 110.72(19) ?
    C14 Mo1 Mo2 C21 . . . . 134.6(3) ?
    C13 Mo1 Mo2 C21 . . . . 174.63(18) ?
    C17 Mo1 Mo2 C21 . . . . -142.77(17) ?
    C16 Mo1 Mo2 C21 . . . . -101.9(2) ?
    C29 Mo1 Mo2 C22 . . . . -81.72(19) ?
    C30 Mo1 Mo2 C22 . . . . 9.50(18) ?
    C12 Mo1 Mo2 C22 . . . . 129.3(2) ?
    C11 Mo1 Mo2 C22 . . . . 78.3(2) ?
    C14 Mo1 Mo2 C22 . . . . 102.2(3) ?
    C13 Mo1 Mo2 C22 . . . . 142.21(18) ?
    C17 Mo1 Mo2 C22 . . . . -175.19(18) ?
    C16 Mo1 Mo2 C22 . . . . -134.3(2) ?
    C30 Mo1 Mo2 C29 . . . . 91.22(18) ?
    C12 Mo1 Mo2 C29 . . . . -148.9(2) ?
    C11 Mo1 Mo2 C29 . . . . 160.0(2) ?
    C14 Mo1 Mo2 C29 . . . . -176.1(3) ?
    C13 Mo1 Mo2 C29 . . . . -136.08(19) ?
    C17 Mo1 Mo2 C29 . . . . -93.48(18) ?
    C16 Mo1 Mo2 C29 . . . . -52.6(2) ?
    C9 N1 C1 C2 . . . . 0.4(8) ?
    N1 C1 C2 C3 . . . . -0.4(9) ?
    C1 C2 C3 C4 . . . . 0.5(8) ?
    C2 C3 C4 C5 . . . . 179.3(5) ?
    C2 C3 C4 C9 . . . . -0.6(7) ?
    C9 C4 C5 C6 . . . . -2.8(7) ?
    C3 C4 C5 C6 . . . . 177.2(4) ?
    C4 C5 C6 C7 . . . . 2.2(7) ?
    C5 C6 C7 C8 . . . . 0.0(7) ?
    C10 O1 C8 C7 . . . . -0.1(6) ?
    C10 O1 C8 C9 . . . . 178.8(4) ?
    C6 C7 C8 O1 . . . . 177.3(4) ?
    C6 C7 C8 C9 . . . . -1.5(7) ?
    C1 N1 C9 C4 . . . . -0.5(7) ?
    C1 N1 C9 C8 . . . . 178.8(4) ?
    C5 C4 C9 N1 . . . . -179.3(4) ?
    C3 C4 C9 N1 . . . . 0.6(6) ?
    C5 C4 C9 C8 . . . . 1.3(6) ?
    C3 C4 C9 C8 . . . . -178.7(4) ?
    O1 C8 C9 N1 . . . . 2.5(6) ?
    C7 C8 C9 N1 . . . . -178.6(4) ?
    O1 C8 C9 C4 . . . . -178.1(4) ?
    C7 C8 C9 C4 . . . . 0.8(6) ?
    C8 O1 C10 C11 . . . . -179.1(3) ?
    O1 C10 C11 C12 . . . . 59.7(6) ?
    O1 C10 C11 Mo2 . . . . 173.4(3) ?
    O1 C10 C11 Mo1 . . . . -40.9(5) ?
    C27 Mo2 C11 C12 . . . . -10.6(3) ?
    C28 Mo2 C11 C12 . . . . 71.1(2) ?
    C24 Mo2 C11 C12 . . . . 155.9(3) ?
    C20 Mo2 C11 C12 . . . . -141.1(3) ?
    C23 Mo2 C11 C12 . . . . 153.3(2) ?
    C21 Mo2 C11 C12 . . . . -145.7(2) ?
    C22 Mo2 C11 C12 . . . . -176.5(2) ?
    C29 Mo2 C11 C12 . . . . -80.6(2) ?
    Mo1 Mo2 C11 C12 . . . . -68.2(2) ?
    C27 Mo2 C11 C10 . . . . -146.8(4) ?
    C28 Mo2 C11 C10 . . . . -65.1(4) ?
    C12 Mo2 C11 C10 . . . . -136.2(5) ?
    C24 Mo2 C11 C10 . . . . 19.7(6) ?
    C20 Mo2 C11 C10 . . . . 82.6(5) ?
    C23 Mo2 C11 C10 . . . . 17.1(5) ?
    C21 Mo2 C11 C10 . . . . 78.1(4) ?
    C22 Mo2 C11 C10 . . . . 47.3(4) ?
    C29 Mo2 C11 C10 . . . . 143.2(4) ?
    Mo1 Mo2 C11 C10 . . . . 155.5(5) ?
    C27 Mo2 C11 Mo1 . . . . 57.68(19) ?
    C28 Mo2 C11 Mo1 . . . . 139.39(15) ?
    C12 Mo2 C11 Mo1 . . . . 68.2(2) ?
    C24 Mo2 C11 Mo1 . . . . -135.8(2) ?
    C20 Mo2 C11 Mo1 . . . . -72.9(3) ?
    C23 Mo2 C11 Mo1 . . . . -138.42(14) ?
    C21 Mo2 C11 Mo1 . . . . -77.44(16) ?
    C22 Mo2 C11 Mo1 . . . . -108.23(16) ?
    C29 Mo2 C11 Mo1 . . . . -12.35(12) ?
    C29 Mo1 C11 C12 . . . . 93.4(2) ?
    C30 Mo1 C11 C12 . . . . 175.6(3) ?
    C15 Mo1 C11 C12 . . . . -110.6(3) ?
    C14 Mo1 C11 C12 . . . . -95.5(2) ?
    C13 Mo1 C11 C12 . . . . -60.6(2) ?
    C17 Mo1 C11 C12 . . . . -31.9(3) ?
    C16 Mo1 C11 C12 . . . . -45.4(4) ?
    Mo2 Mo1 C11 C12 . . . . 73.1(2) ?
    C29 Mo1 C11 C10 . . . . -136.5(4) ?
    C30 Mo1 C11 C10 . . . . -54.3(4) ?
    C12 Mo1 C11 C10 . . . . 130.1(5) ?
    C15 Mo1 C11 C10 . . . . 19.5(5) ?
    C14 Mo1 C11 C10 . . . . 34.6(4) ?
    C13 Mo1 C11 C10 . . . . 69.5(4) ?
    C17 Mo1 C11 C10 . . . . 98.2(4) ?
    C16 Mo1 C11 C10 . . . . 84.7(5) ?
    Mo2 Mo1 C11 C10 . . . . -156.8(5) ?
    C29 Mo1 C11 Mo2 . . . . 20.30(19) ?
    C30 Mo1 C11 Mo2 . . . . 102.47(17) ?
    C12 Mo1 C11 Mo2 . . . . -73.1(2) ?
    C15 Mo1 C11 Mo2 . . . . 176.28(16) ?
    C14 Mo1 C11 Mo2 . . . . -168.62(13) ?
    C13 Mo1 C11 Mo2 . . . . -133.69(13) ?
    C17 Mo1 C11 Mo2 . . . . -105.06(15) ?
    C16 Mo1 C11 Mo2 . . . . -118.5(3) ?
    C10 C11 C12 Mo1 . . . . -129.0(4) ?
    Mo2 C11 C12 Mo1 . . . . 92.97(11) ?
    C10 C11 C12 Mo2 . . . . 138.0(4) ?
    Mo1 C11 C12 Mo2 . . . . -92.97(11) ?
    C29 Mo1 C12 C11 . . . . -101.5(2) ?
    C30 Mo1 C12 C11 . . . . -4.4(3) ?
    C15 Mo1 C12 C11 . . . . 116.0(3) ?
    C14 Mo1 C12 C11 . . . . 96.6(2) ?
    C13 Mo1 C12 C11 . . . . 119.7(2) ?
    C17 Mo1 C12 C11 . . . . 153.6(2) ?
    C16 Mo1 C12 C11 . . . . 160.1(2) ?
    Mo2 Mo1 C12 C11 . . . . -70.6(2) ?
    C29 Mo1 C12 Mo2 . . . . -30.94(19) ?
    C30 Mo1 C12 Mo2 . . . . 66.12(17) ?
    C11 Mo1 C12 Mo2 . . . . 70.6(2) ?
    C15 Mo1 C12 Mo2 . . . . -173.43(17) ?
    C14 Mo1 C12 Mo2 . . . . 167.18(13) ?
    C13 Mo1 C12 Mo2 . . . . -169.70(15) ?
    C17 Mo1 C12 Mo2 . . . . -135.82(14) ?
    C16 Mo1 C12 Mo2 . . . . -129.33(14) ?
    C27 Mo2 C12 C11 . . . . 170.4(3) ?
    C28 Mo2 C12 C11 . . . . -104.2(2) ?
    C24 Mo2 C12 C11 . . . . -108.2(6) ?
    C20 Mo2 C12 C11 . . . . 100.4(4) ?
    C23 Mo2 C12 C11 . . . . -41.3(3) ?
    C21 Mo2 C12 C11 . . . . 49.2(3) ?
    C22 Mo2 C12 C11 . . . . 4.4(3) ?
    C29 Mo2 C12 C11 . . . . 94.3(2) ?
    Mo1 Mo2 C12 C11 . . . . 75.2(2) ?
    C27 Mo2 C12 Mo1 . . . . 95.19(16) ?
    C28 Mo2 C12 Mo1 . . . . -179.39(17) ?
    C11 Mo2 C12 Mo1 . . . . -75.2(2) ?
    C24 Mo2 C12 Mo1 . . . . 176.6(6) ?
    C20 Mo2 C12 Mo1 . . . . 25.2(4) ?
    C23 Mo2 C12 Mo1 . . . . -116.5(2) ?
    C21 Mo2 C12 Mo1 . . . . -26.0(3) ?
    C22 Mo2 C12 Mo1 . . . . -70.8(2) ?
    C29 Mo2 C12 Mo1 . . . . 19.06(12) ?
    C29 Mo1 C13 C14 . . . . 110.2(3) ?
    C30 Mo1 C13 C14 . . . . -32.2(3) ?
    C12 Mo1 C13 C14 . . . . -139.0(3) ?
    C11 Mo1 C13 C14 . . . . -107.4(3) ?
    C15 Mo1 C13 C14 . . . . 38.1(2) ?
    C17 Mo1 C13 C14 . . . . 117.1(4) ?
    C16 Mo1 C13 C14 . . . . 79.4(3) ?
    Mo2 Mo1 C13 C14 . . . . -148.5(2) ?
    C29 Mo1 C13 C17 . . . . -6.8(4) ?
    C30 Mo1 C13 C17 . . . . -149.2(2) ?
    C12 Mo1 C13 C17 . . . . 103.9(2) ?
    C11 Mo1 C13 C17 . . . . 135.5(2) ?
    C15 Mo1 C13 C17 . . . . -79.0(3) ?
    C14 Mo1 C13 C17 . . . . -117.1(4) ?
    C16 Mo1 C13 C17 . . . . -37.6(2) ?
    Mo2 Mo1 C13 C17 . . . . 94.4(2) ?
    C17 C13 C14 C15 . . . . -0.3(4) ?
    Mo1 C13 C14 C15 . . . . -64.3(3) ?
    C17 C13 C14 Mo1 . . . . 64.0(3) ?
    C29 Mo1 C14 C13 . . . . -111.2(3) ?
    C30 Mo1 C14 C13 . . . . 154.1(3) ?
    C12 Mo1 C14 C13 . . . . 42.8(3) ?
    C11 Mo1 C14 C13 . . . . 81.2(3) ?
    C15 Mo1 C14 C13 . . . . -115.2(4) ?
    C17 Mo1 C14 C13 . . . . -36.9(2) ?
    C16 Mo1 C14 C13 . . . . -78.3(3) ?
    Mo2 Mo1 C14 C13 . . . . 63.3(4) ?
    C29 Mo1 C14 C15 . . . . 4.0(4) ?
    C30 Mo1 C14 C15 . . . . -90.7(3) ?
    C12 Mo1 C14 C15 . . . . 158.0(2) ?
    C11 Mo1 C14 C15 . . . . -163.6(2) ?
    C13 Mo1 C14 C15 . . . . 115.2(4) ?
    C17 Mo1 C14 C15 . . . . 78.3(3) ?
    C16 Mo1 C14 C15 . . . . 36.9(2) ?
    Mo2 Mo1 C14 C15 . . . . 178.51(18) ?
    C13 C14 C15 C16 . . . . -0.3(4) ?
    Mo1 C14 C15 C16 . . . . -65.1(3) ?
    C13 C14 C15 Mo1 . . . . 64.9(3) ?
    C29 Mo1 C15 C16 . . . . -60.8(3) ?
    C30 Mo1 C15 C16 . . . . -151.6(3) ?
    C12 Mo1 C15 C16 . . . . 83.3(3) ?
    C11 Mo1 C15 C16 . . . . 141.8(3) ?
    C14 Mo1 C15 C16 . . . . 116.4(4) ?
    C13 Mo1 C15 C16 . . . . 78.9(3) ?
    C17 Mo1 C15 C16 . . . . 37.4(2) ?
    C29 Mo1 C15 C14 . . . . -177.3(3) ?
    C30 Mo1 C15 C14 . . . . 91.9(3) ?
    C12 Mo1 C15 C14 . . . . -33.2(4) ?
    C11 Mo1 C15 C14 . . . . 25.4(4) ?
    C13 Mo1 C15 C14 . . . . -37.5(2) ?
    C17 Mo1 C15 C14 . . . . -79.0(3) ?
    C16 Mo1 C15 C14 . . . . -116.4(4) ?
    C14 C15 C16 C17 . . . . 0.7(4) ?
    Mo1 C15 C16 C17 . . . . -63.8(3) ?
    C14 C15 C16 Mo1 . . . . 64.5(3) ?
    C29 Mo1 C16 C15 . . . . 121.3(3) ?
    C30 Mo1 C16 C15 . . . . 34.9(3) ?
    C12 Mo1 C16 C15 . . . . -127.4(2) ?
    C11 Mo1 C16 C15 . . . . -96.2(4) ?
    C14 Mo1 C16 C15 . . . . -37.4(2) ?
    C13 Mo1 C16 C15 . . . . -78.5(3) ?
    C17 Mo1 C16 C15 . . . . -116.1(3) ?
    Mo2 Mo1 C16 C15 . . . . 169.55(19) ?
    C29 Mo1 C16 C17 . . . . -122.6(3) ?
    C30 Mo1 C16 C17 . . . . 150.9(2) ?
    C12 Mo1 C16 C17 . . . . -11.3(3) ?
    C11 Mo1 C16 C17 . . . . 19.9(5) ?
    C15 Mo1 C16 C17 . . . . 116.1(3) ?
    C14 Mo1 C16 C17 . . . . 78.7(3) ?
    C13 Mo1 C16 C17 . . . . 37.6(2) ?
    Mo2 Mo1 C16 C17 . . . . -74.4(3) ?
    C14 C13 C17 C16 . . . . 0.8(4) ?
    Mo1 C13 C17 C16 . . . . 64.5(2) ?
    C14 C13 C17 C18 . . . . -179.5(3) ?
    Mo1 C13 C17 C18 . . . . -115.7(3) ?
    C14 C13 C17 Mo1 . . . . -63.7(3) ?
    C15 C16 C17 C13 . . . . -0.9(4) ?
    Mo1 C16 C17 C13 . . . . -64.3(2) ?
    C15 C16 C17 C18 . . . . 179.3(3) ?
    Mo1 C16 C17 C18 . . . . 116.0(4) ?
    C15 C16 C17 Mo1 . . . . 63.3(3) ?
    C29 Mo1 C17 C13 . . . . 175.4(2) ?
    C30 Mo1 C17 C13 . . . . 59.6(4) ?
    C12 Mo1 C17 C13 . . . . -73.6(2) ?
    C11 Mo1 C17 C13 . . . . -55.3(3) ?
    C15 Mo1 C17 C13 . . . . 78.4(3) ?
    C14 Mo1 C17 C13 . . . . 36.6(2) ?
    C16 Mo1 C17 C13 . . . . 115.6(3) ?
    Mo2 Mo1 C17 C13 . . . . -110.7(2) ?
    C29 Mo1 C17 C16 . . . . 59.8(3) ?
    C30 Mo1 C17 C16 . . . . -56.0(4) ?
    C12 Mo1 C17 C16 . . . . 170.8(2) ?
    C11 Mo1 C17 C16 . . . . -170.9(2) ?
    C15 Mo1 C17 C16 . . . . -37.2(2) ?
    C14 Mo1 C17 C16 . . . . -79.0(3) ?
    C13 Mo1 C17 C16 . . . . -115.6(3) ?
    Mo2 Mo1 C17 C16 . . . . 133.7(2) ?
    C29 Mo1 C17 C18 . . . . -64.6(3) ?
    C30 Mo1 C17 C18 . . . . 179.7(3) ?
    C12 Mo1 C17 C18 . . . . 46.4(3) ?
    C11 Mo1 C17 C18 . . . . 64.8(4) ?
    C15 Mo1 C17 C18 . . . . -161.5(4) ?
    C14 Mo1 C17 C18 . . . . 156.7(4) ?
    C13 Mo1 C17 C18 . . . . 120.1(4) ?
    C16 Mo1 C17 C18 . . . . -124.3(4) ?
    Mo2 Mo1 C17 C18 . . . . 9.4(4) ?
    C19 O5 C18 O4 . . . . 1.2(6) ?
    C19 O5 C18 C17 . . . . 179.6(3) ?
    C13 C17 C18 O4 . . . . -5.7(6) ?
    C16 C17 C18 O4 . . . . 174.0(4) ?
    Mo1 C17 C18 O4 . . . . -94.5(4) ?
    C13 C17 C18 O5 . . . . 175.9(3) ?
    C16 C17 C18 O5 . . . . -4.4(5) ?
    Mo1 C17 C18 O5 . . . . 87.0(4) ?
    C27 Mo2 C20 C21 . . . . -144.7(3) ?
    C28 Mo2 C20 C21 . . . . 132.5(3) ?
    C11 Mo2 C20 C21 . . . . -7.6(4) ?
    C12 Mo2 C20 C21 . . . . -76.7(5) ?
    C24 Mo2 C20 C21 . . . . 114.5(4) ?
    C23 Mo2 C20 C21 . . . . 75.8(3) ?
    C22 Mo2 C20 C21 . . . . 35.1(3) ?
    C29 Mo2 C20 C21 . . . . -70.5(3) ?
    Mo1 Mo2 C20 C21 . . . . -57.6(3) ?
    C27 Mo2 C20 C24 . . . . 100.8(3) ?
    C28 Mo2 C20 C24 . . . . 17.9(3) ?
    C11 Mo2 C20 C24 . . . . -122.2(3) ?
    C12 Mo2 C20 C24 . . . . 168.7(3) ?
    C23 Mo2 C20 C24 . . . . -38.7(3) ?
    C21 Mo2 C20 C24 . . . . -114.5(4) ?
    C22 Mo2 C20 C24 . . . . -79.4(3) ?
    C29 Mo2 C20 C24 . . . . 174.9(3) ?
    Mo1 Mo2 C20 C24 . . . . -172.1(2) ?
    C24 C20 C21 C22 . . . . 0.9(5) ?
    Mo2 C20 C21 C22 . . . . -63.1(3) ?
    C24 C20 C21 Mo2 . . . . 64.0(3) ?
    C27 Mo2 C21 C22 . . . . 160.3(2) ?
    C28 Mo2 C21 C22 . . . . 42.3(4) ?
    C11 Mo2 C21 C22 . . . . -65.9(3) ?
    C12 Mo2 C21 C22 . . . . -93.8(3) ?
    C24 Mo2 C21 C22 . . . . 79.9(3) ?
    C20 Mo2 C21 C22 . . . . 119.0(4) ?
    C23 Mo2 C21 C22 . . . . 36.8(2) ?
    C29 Mo2 C21 C22 . . . . -142.5(3) ?
    Mo1 Mo2 C21 C22 . . . . -111.9(2) ?
    C27 Mo2 C21 C20 . . . . 41.3(3) ?
    C28 Mo2 C21 C20 . . . . -76.8(4) ?
    C11 Mo2 C21 C20 . . . . 175.0(3) ?
    C12 Mo2 C21 C20 . . . . 147.1(3) ?
    C24 Mo2 C21 C20 . . . . -39.1(3) ?
    C23 Mo2 C21 C20 . . . . -82.3(3) ?
    C22 Mo2 C21 C20 . . . . -119.0(4) ?
    C29 Mo2 C21 C20 . . . . 98.4(3) ?
    Mo1 Mo2 C21 C20 . . . . 129.0(3) ?
    C20 C21 C22 C23 . . . . -0.1(5) ?
    Mo2 C21 C22 C23 . . . . -60.6(3) ?
    C20 C21 C22 Mo2 . . . . 60.6(3) ?
    C27 Mo2 C22 C21 . . . . -35.5(4) ?
    C28 Mo2 C22 C21 . . . . -152.7(3) ?
    C11 Mo2 C22 C21 . . . . 119.0(3) ?
    C12 Mo2 C22 C21 . . . . 116.4(3) ?
    C24 Mo2 C22 C21 . . . . -78.7(3) ?
    C20 Mo2 C22 C21 . . . . -35.9(3) ?
    C23 Mo2 C22 C21 . . . . -117.3(4) ?
    C29 Mo2 C22 C21 . . . . 34.6(3) ?
    Mo1 Mo2 C22 C21 . . . . 72.9(3) ?
    C27 Mo2 C22 C23 . . . . 81.8(4) ?
    C28 Mo2 C22 C23 . . . . -35.4(3) ?
    C11 Mo2 C22 C23 . . . . -123.6(3) ?
    C12 Mo2 C22 C23 . . . . -126.3(3) ?
    C24 Mo2 C22 C23 . . . . 38.6(3) ?
    C20 Mo2 C22 C23 . . . . 81.4(3) ?
    C21 Mo2 C22 C23 . . . . 117.3(4) ?
    C29 Mo2 C22 C23 . . . . 151.9(3) ?
    Mo1 Mo2 C22 C23 . . . . -169.8(3) ?
    C21 C22 C23 C24 . . . . -0.8(5) ?
    Mo2 C22 C23 C24 . . . . -63.3(3) ?
    C21 C22 C23 Mo2 . . . . 62.5(3) ?
    C27 Mo2 C23 C22 . . . . -137.6(3) ?
    C28 Mo2 C23 C22 . . . . 147.4(3) ?
    C11 Mo2 C23 C22 . . . . 61.9(3) ?
    C12 Mo2 C23 C22 . . . . 86.4(4) ?
    C24 Mo2 C23 C22 . . . . -115.6(4) ?
    C20 Mo2 C23 C22 . . . . -77.0(3) ?
    C21 Mo2 C23 C22 . . . . -36.1(3) ?
    C29 Mo2 C23 C22 . . . . -35.3(3) ?
    Mo1 Mo2 C23 C22 . . . . 14.9(4) ?
    C27 Mo2 C23 C24 . . . . -22.0(4) ?
    C28 Mo2 C23 C24 . . . . -97.0(3) ?
    C11 Mo2 C23 C24 . . . . 177.5(3) ?
    C12 Mo2 C23 C24 . . . . -158.0(3) ?
    C20 Mo2 C23 C24 . . . . 38.6(3) ?
    C21 Mo2 C23 C24 . . . . 79.5(3) ?
    C22 Mo2 C23 C24 . . . . 115.6(4) ?
    C29 Mo2 C23 C24 . . . . 80.3(3) ?
    Mo1 Mo2 C23 C24 . . . . 130.5(2) ?
    C21 C20 C24 C23 . . . . -1.3(5) ?
    Mo2 C20 C24 C23 . . . . 66.0(3) ?
    C21 C20 C24 C25 . . . . 179.5(4) ?
    Mo2 C20 C24 C25 . . . . -113.1(4) ?
    C21 C20 C24 Mo2 . . . . -67.3(3) ?
    C22 C23 C24 C20 . . . . 1.3(5) ?
    Mo2 C23 C24 C20 . . . . -65.8(3) ?
    C22 C23 C24 C25 . . . . -179.6(4) ?
    Mo2 C23 C24 C25 . . . . 113.3(4) ?
    C22 C23 C24 Mo2 . . . . 67.1(3) ?
    C27 Mo2 C24 C20 . . . . -81.9(3) ?
    C28 Mo2 C24 C20 . . . . -165.2(3) ?
    C11 Mo2 C24 C20 . . . . 110.3(3) ?
    C12 Mo2 C24 C20 . . . . -161.3(6) ?
    C23 Mo2 C24 C20 . . . . 114.4(4) ?
    C21 Mo2 C24 C20 . . . . 37.5(3) ?
    C22 Mo2 C24 C20 . . . . 77.6(3) ?
    C29 Mo2 C24 C20 . . . . -5.4(3) ?
    Mo1 Mo2 C24 C20 . . . . 14.1(4) ?
    C27 Mo2 C24 C23 . . . . 163.7(3) ?
    C28 Mo2 C24 C23 . . . . 80.4(3) ?
    C11 Mo2 C24 C23 . . . . -4.1(4) ?
    C12 Mo2 C24 C23 . . . . 84.3(7) ?
    C20 Mo2 C24 C23 . . . . -114.4(4) ?
    C21 Mo2 C24 C23 . . . . -76.9(3) ?
    C22 Mo2 C24 C23 . . . . -36.8(3) ?
    C29 Mo2 C24 C23 . . . . -119.8(3) ?
    Mo1 Mo2 C24 C23 . . . . -100.3(3) ?
    C27 Mo2 C24 C25 . . . . 39.6(4) ?
    C28 Mo2 C24 C25 . . . . -43.7(4) ?
    C11 Mo2 C24 C25 . . . . -128.2(4) ?
    C12 Mo2 C24 C25 . . . . -39.8(8) ?
    C20 Mo2 C24 C25 . . . . 121.5(5) ?
    C23 Mo2 C24 C25 . . . . -124.1(5) ?
    C21 Mo2 C24 C25 . . . . 159.0(4) ?
    C22 Mo2 C24 C25 . . . . -161.0(4) ?
    C29 Mo2 C24 C25 . . . . 116.1(4) ?
    Mo1 Mo2 C24 C25 . . . . 135.6(3) ?
    C26 O2 C25 O3 . . . . 4.7(7) ?
    C26 O2 C25 C24 . . . . -174.6(4) ?
    C20 C24 C25 O3 . . . . -1.3(7) ?
    C23 C24 C25 O3 . . . . 179.8(5) ?
    Mo2 C24 C25 O3 . . . . -90.0(6) ?
    C20 C24 C25 O2 . . . . 178.1(4) ?
    C23 C24 C25 O2 . . . . -0.9(6) ?
    Mo2 C24 C25 O2 . . . . 89.4(4) ?
    C30 Mo1 C29 O6 . . . . 101(2) ?
    C12 Mo1 C29 O6 . . . . -149(2) ?
    C11 Mo1 C29 O6 . . . . 171(2) ?
    C15 Mo1 C29 O6 . . . . 7(2) ?
    C14 Mo1 C29 O6 . . . . 4(2) ?
    C13 Mo1 C29 O6 . . . . -49(2) ?
    C17 Mo1 C29 O6 . . . . -53(2) ?
    C16 Mo1 C29 O6 . . . . -24(2) ?
    Mo2 Mo1 C29 O6 . . . . -173(2) ?
    C30 Mo1 C29 Mo2 . . . . -86.28(13) ?
    C12 Mo1 C29 Mo2 . . . . 23.73(14) ?
    C11 Mo1 C29 Mo2 . . . . -15.52(15) ?
    C15 Mo1 C29 Mo2 . . . . 179.65(10) ?
    C14 Mo1 C29 Mo2 . . . . 177.28(18) ?
    C13 Mo1 C29 Mo2 . . . . 123.67(19) ?
    C17 Mo1 C29 Mo2 . . . . 119.64(10) ?
    C16 Mo1 C29 Mo2 . . . . 149.55(11) ?
    C27 Mo2 C29 O6 . . . . 74.2(4) ?
    C28 Mo2 C29 O6 . . . . 117.7(4) ?
    C11 Mo2 C29 O6 . . . . -166.7(4) ?
    C12 Mo2 C29 O6 . . . . 156.9(4) ?
    C24 Mo2 C29 O6 . . . . -17.4(4) ?
    C20 Mo2 C29 O6 . . . . -20.6(4) ?
    C23 Mo2 C29 O6 . . . . -56.8(4) ?
    C21 Mo2 C29 O6 . . . . -56.1(4) ?
    C22 Mo2 C29 O6 . . . . -76.1(4) ?
    Mo1 Mo2 C29 O6 . . . . 178.6(4) ?
    C27 Mo2 C29 Mo1 . . . . -104.43(16) ?
    C28 Mo2 C29 Mo1 . . . . -60.9(3) ?
    C11 Mo2 C29 Mo1 . . . . 14.65(14) ?
    C12 Mo2 C29 Mo1 . . . . -21.76(13) ?
    C24 Mo2 C29 Mo1 . . . . 163.99(14) ?
    C20 Mo2 C29 Mo1 . . . . 160.74(17) ?
    C23 Mo2 C29 Mo1 . . . . 124.57(16) ?
    C21 Mo2 C29 Mo1 . . . . 125.28(18) ?
    C22 Mo2 C29 Mo1 . . . . 105.23(15) ?
loop_
    _geom_hbond_atom_site_label_D
    _geom_hbond_atom_site_label_H
    _geom_hbond_atom_site_label_A
    _geom_hbond_site_symmetry_A
    _geom_hbond_distance_DH
    _geom_hbond_distance_HA
    _geom_hbond_distance_DA
    _geom_hbond_angle_DHA
    C14 H14 N1 . 0.98 2.61 3.344(6) 131.7
    C15 H15 O4 1_455 0.98 2.36 3.191(5) 142.7
data_global
_journal_date_recd_electronic     2010-02-19
_journal_date_accepted     2010-03-01
_journal_name_full     'Acta Crystallographica, Section E'
_journal_year     2010
_journal_volume     66
_journal_issue      4
_journal_page_first     m383
_journal_page_last     m384
_journal_paper_category     QM
_journal_coeditor_code     BG2333
_publ_contact_author_name     'Dian-Shun Guo'
_publ_contact_author_address
;
Department of Chemistry
Shandong Normal University
Jinan 250014,
People's Republic of China
;
_publ_contact_author_email     'chdsguo@sdnu.edu.cn'
_publ_contact_author_fax     ?
_publ_contact_author_phone     ?
_publ_section_title
;\
[\m-3-(8-Quinolyloxy)propanediyl]bis[dicarbonyl(\h^5^-\
methoxycarbonylcyclopentadienyl)molybdenum]
;
loop_
    _publ_author_name
    _publ_author_footnote
    _publ_author_address
    'Guo, Ai-Ling' .
;
Department of Chemistry
Shandong Normal University
Jinan 250014,
People's Republic of China
;
    'Zhao, Mei' .
;
Department of Chemistry
Shandong Normal University
Jinan 250014,
People's Republic of China
;
    'Ma, Jian-Ping' .
;
Department of Chemistry
Shandong Normal University
Jinan 250014,
People's Republic of China
;
    'Guo, Dian-Shun' .
;
Department of Chemistry
Shandong Normal University
Jinan 250014,
People's Republic of China
;
