# Supplementary material for: [μ-3-(8-Quinol­yloxy)propanedi­yl]bis­[dicarbon­yl(η5-methoxy­carbonyl­cyclo­penta­dien­yl)molybdenum(III)]
Source: Acta Crystallogr Sect E Struct Rep Online. 2010 Mar 6;66(Pt 4):m383–4. doi: 10.1107/S1600536810007683 (PMC2983881; doi:10.1107/S1600536810007683)
Supplement: Supplementary file 2 [file e-66-0m383-Isup2.hkl]

# 
# h,k,l, Fc-squared, Fo-squared, sigma(Fo-squared) and status flag 
# 
data_I
_shelx_title ' 80610b in  P21/c' 
_shelx_refln_list_code          4 
_shelx_F_calc_maximum      332.50 
_exptl_crystal_F_000      1464.00 
_reflns_d_resolution_high  0.8300 
 
loop_ 
 _symmetry_equiv_pos_as_xyz 
 'x, y, z' 
 '-x, y+1/2, -z+1/2' 
 '-x, -y, -z' 
 'x, -y-1/2, z-1/2' 
 
_cell_length_a     7.7440 
_cell_length_b    12.7189 
_cell_length_c    28.6300 
_cell_angle_alpha  90.000 
_cell_angle_beta  100.012 
_cell_angle_gamma  90.000 
 
_shelx_F_squared_multiplier     1.000 
 
loop_ 
 _refln_index_h 
 _refln_index_k 
 _refln_index_l 
 _refln_F_squared_calc 
 _refln_F_squared_meas 
 _refln_F_squared_sigma 
 _refln_observed_status 
   1   0   0     2503.56     2615.05     98.13 o 
   2   0   0   110558.35   120348.73   2003.03 o 
   3   0   0     4659.31     4915.66    165.86 o 
   4   0   0    11523.91    12014.73    351.13 o 
   5   0   0     2698.90     2892.99    141.21 o 
   6   0   0     2450.55     2377.46    141.21 o 
   7   0   0      585.77      575.84     89.58 o 
   8   0   0       41.06        6.83     36.74 o 
   9   0   0      135.90       96.30     53.09 o 
   1   1   0    99720.47   106600.82   1274.84 o 
   2   1   0    12362.47    13260.55    171.35 o 
   3   1   0    31492.14    32560.85    405.05 o 
   4   1   0       19.91       40.77     10.59 o 
   5   1   0     6919.20     6750.42    232.44 o 
   6   1   0       10.79       31.65     25.10 o 
   7   1   0       13.39      -19.63     19.63 o 
   8   1   0        9.62      -20.63     39.67 o 
   9   1   0      310.84      477.87    113.39 o 
   0   2   0    13635.65    13258.11    233.91 o 
   1   2   0       16.71       38.35      8.26 o 
   2   2   0      372.61      458.79     22.58 o 
   3   2   0     2567.32     2482.13     50.21 o 
   4   2   0     2144.16     2062.79     52.68 o 
   5   2   0     1345.19     1321.25     61.83 o 
   6   2   0       15.16       50.04     32.10 o 
   7   2   0      986.57     1192.67    134.17 o 
   8   2   0       28.12       74.96     36.54 o 
   9   2   0       30.09       67.14     41.53 o 
   1   3   0      859.25      975.51     29.83 o 
   2   3   0     4641.65     4670.70     73.55 o 
   3   3   0       18.32       17.48      8.01 o 
   4   3   0     4970.39     4872.63     85.43 o 
   5   3   0       24.13       38.09     14.61 o 
   6   3   0     1623.03     1361.75     74.62 o 
   7   3   0       11.13       33.45     25.39 o 
   8   3   0      845.74      997.34    107.64 o 
   9   3   0      218.78      330.25     63.33 o 
   0   4   0     1471.23     1389.86     46.83 o 
   1   4   0     2119.97     2169.84     57.37 o 
   2   4   0    14105.87    14761.27    225.63 o 
   3   4   0     3416.82     3379.51     81.46 o 
   4   4   0     8089.15     8178.52    128.16 o 
   5   4   0     3155.35     2921.68     80.43 o 
   6   4   0     1216.62     1162.90     54.36 o 
   7   4   0     3956.16     3531.03    135.82 o 
   8   4   0      209.15      263.63     52.00 o 
   1   5   0    10631.91    11226.75    220.68 o 
   2   5   0     2860.53     2863.11     68.96 o 
   3   5   0    11138.81    11931.95    197.52 o 
   4   5   0       50.77       75.63     16.51 o 
   5   5   0     1210.43     1206.64     59.11 o 
   6   5   0     1654.91     1525.48    147.49 o 
   7   5   0      909.17      990.62    110.51 o 
   8   5   0     1314.68     1467.46    220.35 o 
   0   6   0      136.42       84.11     18.10 o 
   1   6   0        9.73       22.08     12.13 o 
   2   6   0    13602.15    14125.05    226.35 o 
   3   6   0     2771.48     3063.64     83.69 o 
   4   6   0     3698.17     3438.04    214.83 o 
   5   6   0       32.35       81.39     28.80 o 
   6   6   0      490.24      467.08    128.40 o 
   7   6   0      445.01      494.63     83.72 o 
   8   6   0       71.63      160.64     42.45 o 
   1   7   0     6007.61     5709.26    140.31 o 
   2   7   0     1443.31     1564.06     52.41 o 
   3   7   0     6995.79     6415.71    263.77 o 
   4   7   0     3628.87     3634.54    120.43 o 
   5   7   0      162.33      137.12     33.48 o 
   6   7   0     2166.24     2180.32    102.13 o 
   7   7   0        9.03       81.54     57.00 o 
   8   7   0      294.07      315.59     84.16 o 
   0   8   0     4368.91     4224.05    118.31 o 
   1   8   0     2063.64     2000.85     54.85 o 
   2   8   0      750.26      712.86     40.90 o 
   3   8   0     6165.67     6288.59    130.47 o 
   4   8   0        2.52       11.55     42.60 o 
   5   8   0     6531.64     6538.86    188.77 o 
   6   8   0       10.71       90.46     32.60 o 
   7   8   0     1713.00     1662.55     97.64 o 
   1   9   0     1006.12      979.52     41.50 o 
   2   9   0     3178.09     3134.14    142.22 o 
   3   9   0        0.89       35.71     27.31 o 
   4   9   0     1436.76     1422.96     78.91 o 
   5   9   0      339.42      394.52     56.43 o 
   6   9   0     3509.71     3265.30    134.32 o 
   7   9   0      767.96      859.45     85.83 o 
   0  10   0      105.62      115.92     29.34 o 
   1  10   0        2.66       -4.45     21.88 o 
   2  10   0        1.22       26.41     23.72 o 
   3  10   0     1056.23     1163.00     80.43 o 
   4  10   0        8.51       11.87     27.62 o 
   5  10   0     5643.08     5178.29    187.71 o 
   6  10   0      887.80     1048.94    145.18 o 
   1  11   0      345.52      316.57     38.73 o 
   2  11   0      585.28      655.29     53.29 o 
   3  11   0       69.75      114.56     41.41 o 
   4  11   0     2660.55     2559.57    289.43 o 
   5  11   0      383.30      431.41     63.58 o 
   6  11   0     1424.37     1472.53    106.56 o 
   0  12   0      188.01      287.33     46.53 o 
   1  12   0       12.92       40.91     22.53 o 
   2  12   0      344.49      396.35     43.60 o 
   3  12   0      545.04      668.11     57.91 o 
   4  12   0       28.05       77.65     30.06 o 
   5  12   0      177.35      315.76     57.75 o 
   1  13   0      319.38      364.59     42.23 o 
   2  13   0       31.61       63.68     28.40 o 
   3  13   0      480.13      446.68     50.91 o 
   4  13   0       20.13       80.90     40.90 o 
   0  14   0      377.64      493.46     91.29 o 
   1  14   0       55.29       65.97     38.62 o 
   2  14   0      286.86      315.21     43.15 o 
   3  14   0      587.55      702.28     63.45 o 
   1  15   0      141.23      261.55     73.04 o 
  -9   1   1      120.77      259.27     84.09 o 
  -8   1   1      225.76      185.64     60.66 o 
  -7   1   1      135.28      124.92     33.66 o 
  -6   1   1       61.21       50.04     25.51 o 
  -5   1   1       39.91       61.53     34.67 o 
  -4   1   1      132.16      155.79     14.48 o 
  -3   1   1     2361.82     2300.95     45.24 o 
  -2   1   1        4.91       15.52      6.54 o 
  -1   1   1    28620.70    31934.44    675.22 o 
   0   1   1     5059.48     4739.88    175.77 o 
   1   1   1     4263.69     4640.48    102.96 o 
   2   1   1       14.84       29.82      6.43 o 
   3   1   1     1435.93     1441.48     49.82 o 
   4   1   1      266.22      274.62     22.77 o 
   5   1   1     2446.22     2325.82    152.50 o 
   6   1   1     1733.44     1718.58    125.95 o 
   7   1   1        0.78      -16.51     28.32 o 
   8   1   1       98.67       76.73     37.57 o 
   9   1   1       11.31       68.32     45.60 o 
  -9   2   1       31.03       91.85     43.59 o 
  -8   2   1      754.05      748.49     81.79 o 
  -7   2   1       19.76       -0.13     29.17 o 
  -6   2   1      551.10      620.19     76.16 o 
  -5   2   1      456.10      520.14     37.74 o 
  -4   2   1      128.66      111.77     17.25 o 
  -3   2   1      123.65      110.67     15.83 o 
  -2   2   1      685.69      628.15     52.52 o 
  -1   2   1    28010.12    31238.00    432.78 o 
   0   2   1    72231.41    74158.78   1005.93 o 
   1   2   1    28395.69    30724.74    372.23 o 
   2   2   1    25125.57    25515.48    316.80 o 
   3   2   1     6385.40     6174.45     95.39 o 
   4   2   1    18520.54    18399.03    329.25 o 
   5   2   1     2276.31     2060.51    117.90 o 
   6   2   1     1728.18     1538.88    111.18 o 
   7   2   1      217.11      231.62     49.73 o 
   8   2   1      705.72      881.79    107.22 o 
   9   2   1      350.60      504.27     79.98 o 
  -9   3   1     1960.61     2058.42    263.13 o 
  -8   3   1        6.87      -10.81     43.82 o 
  -7   3   1      167.30      238.43     42.90 o 
  -6   3   1      841.46      822.13     63.55 o 
  -5   3   1      271.46      259.45     27.33 o 
  -4   3   1     6445.56     6481.66    105.32 o 
  -3   3   1     6777.17     6263.88     97.25 o 
  -2   3   1      415.67      355.19     20.20 o 
  -1   3   1    37400.40    41230.39    570.75 o 
   0   3   1    10041.08    10846.83    165.42 o 
   1   3   1    39380.88    40719.01    492.79 o 
   2   3   1    54483.61    57615.40    694.16 o 
   3   3   1     9612.16     8997.95    130.81 o 
   4   3   1    12758.92    12397.28    208.40 o 
   5   3   1     5159.38     4817.67    360.59 o 
   6   3   1      386.96      413.72     51.82 o 
   7   3   1      852.15      840.81     76.23 o 
   8   3   1       21.46       -0.50     28.28 o 
  -8   4   1      736.49      899.95     86.58 o 
  -7   4   1       40.18       92.37     32.06 o 
  -6   4   1       28.06       57.29     19.38 o 
  -5   4   1       36.42       45.33     14.95 o 
  -4   4   1     5839.71     5723.53    126.84 o 
  -3   4   1      731.25      759.01     32.10 o 
  -2   4   1    26609.78    27077.00    391.34 o 
  -1   4   1    24124.14    25948.47    464.50 o 
   0   4   1    20118.65    20025.95    254.06 o 
   1   4   1     5594.29     5290.54     93.99 o 
   2   4   1    19296.18    19357.39    250.81 o 
   3   4   1    17269.18    17283.98    231.07 o 
   4   4   1     2307.48     2184.50     51.91 o 
   5   4   1     4137.81     3978.22    149.04 o 
   6   4   1      182.43      148.81     34.06 o 
   7   4   1     1676.15     1565.72    118.38 o 
   8   4   1       94.22      184.27     48.51 o 
  -8   5   1     1081.85     1077.64    119.06 o 
  -7   5   1       35.68       90.20     30.38 o 
  -6   5   1     3273.90     3024.57    131.38 o 
  -5   5   1      150.83      149.83     22.88 o 
  -4   5   1     6582.85     6138.27    124.58 o 
  -3   5   1    11577.73    11680.26    267.51 o 
  -2   5   1     1741.64     1815.70     50.34 o 
  -1   5   1    10993.06    11102.24    179.62 o 
   0   5   1      176.89      227.74     16.45 o 
   1   5   1     7424.37     7462.05    128.62 o 
   2   5   1     4463.21     4503.63     88.64 o 
   3   5   1     1327.78     1298.94     60.80 o 
   4   5   1     5084.53     4874.79    200.69 o 
   5   5   1        3.85       23.11     12.59 o 
   6   5   1     1084.20     1083.87     77.51 o 
   7   5   1      733.25      736.79     73.26 o 
   8   5   1      268.68      326.87     54.66 o 
  -8   6   1       42.68       98.21     35.01 o 
  -7   6   1     3811.09     3573.71    139.16 o 
  -6   6   1      290.96      284.36     43.87 o 
  -5   6   1     4374.82     4049.38    129.71 o 
  -4   6   1      285.72      359.34     34.09 o 
  -3   6   1    12071.45    12563.28    279.19 o 
  -2   6   1     1354.79     1356.69     46.25 o 
  -1   6   1     5416.24     5150.97    103.50 o 
   0   6   1     1833.17     1793.32     43.88 o 
   1   6   1      149.06      164.74     17.05 o 
   2   6   1       91.27      119.97     17.25 o 
   3   6   1     1192.10     1175.89     57.60 o 
   4   6   1     3032.01     3003.50    138.16 o 
   5   6   1      644.28      633.16     99.53 o 
   6   6   1     2758.88     2657.48    110.53 o 
   7   6   1     1762.62     1537.36    130.35 o 
   8   6   1     2635.27     2449.96    147.19 o 
  -8   7   1     1997.82     1896.16    107.27 o 
  -7   7   1       14.47       52.83     30.28 o 
  -6   7   1     8551.63     7741.62    214.10 o 
  -5   7   1      297.41      310.77     45.53 o 
  -4   7   1    10337.59     9567.71    178.41 o 
  -3   7   1      101.91      139.97     27.52 o 
  -2   7   1    10621.78    10399.11    187.09 o 
  -1   7   1      469.42      546.34     35.14 o 
   0   7   1     1958.19     1712.36     45.74 o 
   1   7   1     2981.88     3016.64     65.23 o 
   2   7   1      447.46      514.34     37.95 o 
   3   7   1     2659.31     2453.08     70.26 o 
   4   7   1       44.80       23.28     35.88 o 
   5   7   1     1408.91     1471.21     77.61 o 
   6   7   1      791.83      746.41     70.21 o 
   7   7   1     3124.30     2867.98    198.08 o 
   8   7   1      324.27      394.13     61.32 o 
  -7   8   1     1779.05     1649.28     95.82 o 
  -6   8   1      207.53      302.76     50.35 o 
  -5   8   1     5671.97     5401.20    166.66 o 
  -4   8   1       18.53      101.71     32.10 o 
  -3   8   1    10691.17    10119.61    185.71 o 
  -2   8   1     1232.06     1392.22    112.80 o 
  -1   8   1     5375.12     5337.01     99.62 o 
   0   8   1      880.78      819.00     34.07 o 
   1   8   1     2641.47     2678.16     64.52 o 
   2   8   1     5830.05     5412.80    222.87 o 
   3   8   1     1630.96     1749.62     81.46 o 
   4   8   1     3668.95     3546.56    123.06 o 
   5   8   1       86.75      155.26     36.32 o 
   6   8   1     2599.27     2550.61    124.18 o 
   7   8   1      615.30      671.81     74.02 o 
  -7   9   1       22.02       75.85     33.88 o 
  -6   9   1        1.70      158.88     42.92 o 
  -5   9   1       45.32      103.65     32.36 o 
  -4   9   1        3.95       41.01     29.24 o 
  -3   9   1       18.31      108.19     41.87 o 
  -2   9   1      402.72      489.09     39.71 o 
  -1   9   1     2228.87     2029.28     57.97 o 
   0   9   1      887.76      898.34     38.35 o 
   1   9   1     3357.62     3125.93     74.08 o 
   2   9   1       55.15       34.18     22.38 o 
   3   9   1     1690.26     1683.77     85.21 o 
   4   9   1      543.13      564.07     60.45 o 
   5   9   1     1130.19     1096.89    125.10 o 
   6   9   1       72.21       73.52     36.15 o 
   7   9   1      305.30      396.47     78.60 o 
  -7  10   1      177.05      303.17     55.29 o 
  -6  10   1      127.21       99.84     62.55 o 
  -5  10   1     1802.29     1712.49     95.87 o 
  -4  10   1      646.91      660.44     67.83 o 
  -3  10   1     1816.01     1765.51     92.61 o 
  -2  10   1      970.83     1049.79     56.12 o 
  -1  10   1     1650.14     1561.10     76.22 o 
   0  10   1       36.37       66.62     17.68 o 
   1  10   1      160.06      186.05     25.41 o 
   2  10   1      242.43      243.47     35.87 o 
   3  10   1      298.72      274.12     48.69 o 
   4  10   1       26.46       58.83     32.82 o 
   5  10   1     1348.22     1295.48     87.40 o 
   6  10   1      229.26      276.77     53.18 o 
  -6  11   1     2341.76     2362.86    121.03 o 
  -5  11   1      125.76      205.92     50.42 o 
  -4  11   1     1622.59     1758.63    129.00 o 
  -3  11   1      395.53      420.23     60.22 o 
  -2  11   1     1854.67     1724.04     72.66 o 
  -1  11   1      401.92      410.26     47.51 o 
   0  11   1      152.85      151.43     24.38 o 
   1  11   1      213.88      199.56     33.22 o 
   2  11   1      569.43      579.08     66.21 o 
   3  11   1      408.62      426.53     46.66 o 
   4  11   1     1210.77     1184.89     88.26 o 
   5  11   1     1613.91     1731.33     99.02 o 
   6  11   1      737.13      714.89     80.62 o 
  -5  12   1     4045.63     3835.01    155.32 o 
  -4  12   1      308.44      298.71     57.83 o 
  -3  12   1     2161.90     2238.03     87.90 o 
  -2  12   1      314.31      380.78     43.58 o 
  -1  12   1      285.60      301.67     39.30 o 
   0  12   1      488.22      573.76     48.67 o 
   1  12   1        9.30       31.43     22.35 o 
   2  12   1        3.34        7.25     29.82 o 
   3  12   1      201.14      318.88     42.41 o 
   4  12   1     1287.98     1417.76     77.56 o 
   5  12   1      881.88      950.68    121.50 o 
  -4  13   1     2441.08     2441.57     99.02 o 
  -3  13   1     1281.98     1375.91     76.10 o 
  -2  13   1      651.17      656.76     56.48 o 
  -1  13   1      487.64      525.68     70.30 o 
   0  13   1      187.90      165.96     70.85 o 
   1  13   1       13.45       59.46     26.95 o 
   2  13   1       12.68       35.26     26.80 o 
   3  13   1       31.11       51.68     26.90 o 
   4  13   1      710.68      838.70     98.63 o 
  -3  14   1      697.29      754.21     80.97 o 
  -2  14   1      489.91      582.70     70.52 o 
  -1  14   1       13.97       28.46     63.89 o 
   0  14   1      180.50      266.00     52.17 o 
   1  14   1       25.17       42.59     32.30 o 
   2  14   1      331.58      311.59     44.09 o 
   3  14   1      800.70      880.09     69.24 o 
  -1  15   1      752.84      855.67     81.80 o 
   0  15   1       76.10      151.33     52.48 o 
   1  15   1      824.77      828.82     80.87 o 
  -8   0   2     2286.30     2345.61    161.59 o 
  -7   0   2     2629.85     2357.32    149.99 o 
  -6   0   2     2687.24     2516.47    143.40 o 
  -5   0   2        7.54      -12.33     18.67 o 
  -4   0   2      493.93      566.33     41.30 o 
  -3   0   2     4379.61     3746.91     95.57 o 
  -2   0   2    59605.89    67725.52   1140.01 o 
  -1   0   2    36516.20    41356.40    696.28 o 
   1   0   2    90758.26   102198.29   2360.50 o 
   2   0   2      171.49      116.68     24.90 o 
   3   0   2    50744.07    54650.75   1310.05 o 
   4   0   2      317.37      382.88     52.72 o 
   5   0   2    17659.94    17786.91    506.86 o 
   6   0   2      597.81      612.09     82.50 o 
   7   0   2     3149.74     2817.44    165.49 o 
   8   0   2      411.78      486.01     92.76 o 
   9   0   2        0.20      -37.47     37.47 o 
  -9   1   2      950.20     1311.73    118.32 o 
  -8   1   2      403.32      355.53     76.89 o 
  -7   1   2     1383.12     1427.97     86.59 o 
  -6   1   2     1865.64     1861.44     86.14 o 
  -5   1   2      244.21      312.63     30.53 o 
  -4   1   2     1725.29     1730.71     40.29 o 
  -3   1   2     1908.44     1862.72     46.16 o 
  -2   1   2    35626.60    38469.41    473.53 o 
  -1   1   2    18595.42    19859.52    297.06 o 
   0   1   2    49277.46    51757.91    563.74 o 
   1   1   2    22165.56    24621.85    344.44 o 
   2   1   2    31928.76    33013.74    465.43 o 
   3   1   2     3805.37     4122.39    145.09 o 
   4   1   2    35227.45    36550.10    532.35 o 
   5   1   2      664.76      653.81     46.55 o 
   6   1   2     5463.15     5565.27    239.15 o 
   7   1   2      265.98      306.97     49.10 o 
   8   1   2      982.51     1195.09    184.45 o 
   9   1   2        2.30       67.14     46.82 o 
  -9   2   2      619.67      713.08    214.87 o 
  -8   2   2      238.06      292.23     54.67 o 
  -7   2   2      321.78      316.66     60.97 o 
  -6   2   2      173.12      187.61     31.33 o 
  -5   2   2        5.04      -10.87     10.87 o 
  -4   2   2     8126.26     7797.71    119.13 o 
  -3   2   2     3524.71     3842.64     65.01 o 
  -2   2   2    61012.98    66632.24    913.40 o 
  -1   2   2      307.71      348.30     30.69 o 
   0   2   2    55801.87    57794.12   2219.96 o 
   1   2   2    16703.34    18126.21    225.28 o 
   2   2   2      831.30      932.61     24.10 o 
   3   2   2    11291.15    11019.69    177.04 o 
   4   2   2      346.57      397.15     27.54 o 
   5   2   2     6034.65     5811.94    120.60 o 
   6   2   2       57.40      108.14     44.67 o 
   7   2   2     3459.21     3519.62    252.21 o 
   8   2   2      235.68      261.25     77.26 o 
  -9   3   2       15.60       35.98     83.24 o 
  -8   3   2      178.66      311.72     54.08 o 
  -7   3   2      576.32      601.11     64.72 o 
  -6   3   2     2914.83     2859.38     87.64 o 
  -5   3   2     2324.06     2208.84     72.86 o 
  -4   3   2     7381.90     7184.12    113.03 o 
  -3   3   2     1295.92     1109.86     38.32 o 
  -2   3   2     6521.05     6895.27    117.34 o 
  -1   3   2     3789.46     4219.35     76.44 o 
   0   3   2      989.93     1002.54     47.92 o 
   1   3   2     8086.57     8307.77    112.92 o 
   2   3   2       31.04       67.80     15.52 o 
   3   3   2     1679.74     1812.01     59.47 o 
   4   3   2      175.15      260.68     24.34 o 
   5   3   2     1226.24     1153.40     68.78 o 
   6   3   2       82.40      119.45     36.86 o 
   7   3   2     1741.35     1704.08     93.77 o 
   8   3   2       80.32      122.67     41.29 o 
  -8   4   2      945.95     1061.09     91.47 o 
  -7   4   2      403.30      468.22     45.01 o 
  -6   4   2     1806.65     1638.75     63.84 o 
  -5   4   2      404.64      380.73     32.39 o 
  -4   4   2     4079.29     4036.61     93.19 o 
  -3   4   2      304.98      211.75     20.81 o 
  -2   4   2     6257.16     6133.68    110.10 o 
  -1   4   2     4337.32     4428.10     84.33 o 
   0   4   2     2872.81     2965.47     64.49 o 
   1   4   2     6923.50     6824.24    146.49 o 
   2   4   2      569.50      571.46     20.90 o 
   3   4   2     4573.12     4526.40     78.55 o 
   4   4   2     1829.66     1765.52     45.49 o 
   5   4   2     1427.34     1386.96     52.73 o 
   6   4   2     1360.43     1193.96     70.26 o 
   7   4   2      133.10      141.37     37.74 o 
   8   4   2     1350.88     1383.07    104.31 o 
  -8   5   2       38.58       63.40     58.53 o 
  -7   5   2     2007.92     1862.03    124.06 o 
  -6   5   2      369.38      381.75     58.08 o 
  -5   5   2     2807.84     2621.09    113.38 o 
  -4   5   2      464.26      470.05     33.05 o 
  -3   5   2      193.77      173.87     23.40 o 
  -2   5   2     5382.54     4868.75     96.40 o 
  -1   5   2      614.13      525.47     28.37 o 
   0   5   2    12978.33    12487.79    185.21 o 
   1   5   2     1653.03     1704.94     68.39 o 
   2   5   2     7859.46     7797.75    117.01 o 
   3   5   2     3622.08     3764.25     70.76 o 
   4   5   2     8680.28     8751.60    137.36 o 
   5   5   2     1214.60     1125.30     64.62 o 
   6   5   2     2666.73     2710.36    110.26 o 
   7   5   2      909.61     1149.15     88.00 o 
   8   5   2      208.79      244.87     49.82 o 
  -8   6   2      451.28      476.20    137.92 o 
  -7   6   2      186.35      258.27     48.35 o 
  -6   6   2        3.79       73.56     29.06 o 
  -5   6   2       18.68       49.98     16.91 o 
  -4   6   2       53.37      100.39     20.38 o 
  -3   6   2      491.70      495.26     41.81 o 
  -2   6   2     2225.30     2291.61    131.50 o 
  -1   6   2     3957.22     3722.68    159.39 o 
   0   6   2     1568.34     1422.20     38.64 o 
   1   6   2    16602.07    16714.81    234.89 o 
   2   6   2     3548.71     3376.55     75.05 o 
   3   6   2    14646.00    14330.20    232.37 o 
   4   6   2      345.19      431.90     59.56 o 
   5   6   2     3280.21     3109.77    113.39 o 
   6   6   2      285.18      360.55     51.30 o 
   7   6   2      964.00      841.36     77.12 o 
   8   6   2        2.82       71.56     34.58 o 
  -8   7   2      135.57      133.73     42.44 o 
  -7   7   2       23.22       38.04     30.58 o 
  -6   7   2      793.37      902.62     74.72 o 
  -5   7   2      443.56      492.62     67.49 o 
  -4   7   2      593.70      593.66     38.03 o 
  -3   7   2     7085.35     7571.91    146.83 o 
  -2   7   2       95.20      106.52     20.73 o 
  -1   7   2     3091.52     3174.65     92.14 o 
   0   7   2      997.57     1022.97     34.97 o 
   1   7   2       38.65       52.72     13.73 o 
   2   7   2     1316.10     1099.14     42.17 o 
   3   7   2       56.66       50.89     17.66 o 
   4   7   2     2831.53     2523.47     97.43 o 
   5   7   2      160.47      178.49     36.33 o 
   6   7   2     1205.16     1185.95     84.64 o 
   7   7   2      939.77      980.07     84.27 o 
   8   7   2       24.17       85.85     37.95 o 
  -7   8   2      603.01      639.04     71.98 o 
  -6   8   2     1549.32     1391.76     84.03 o 
  -5   8   2     2994.62     2803.55    112.99 o 
  -4   8   2     6117.34     6098.28    215.90 o 
  -3   8   2      856.93      902.93     46.80 o 
  -2   8   2     5773.87     5813.60    125.23 o 
  -1   8   2      148.90      119.56     18.78 o 
   0   8   2     1903.86     1751.67     54.66 o 
   1   8   2      157.51      167.78     20.94 o 
   2   8   2     3989.89     3769.20     79.85 o 
   3   8   2       50.08       61.00     42.53 o 
   4   8   2      312.03      388.19     75.06 o 
   5   8   2     1224.21     1219.40    105.48 o 
   6   8   2     3656.13     3594.37    138.07 o 
   7   8   2        5.22       23.34     28.69 o 
  -7   9   2     1231.06     1396.78    125.59 o 
  -6   9   2     4967.45     4545.33    160.99 o 
  -5   9   2     2985.23     2774.75    116.54 o 
  -4   9   2     3687.85     3240.76    121.05 o 
  -3   9   2     6591.34     6596.27    142.05 o 
  -2   9   2     3356.88     3191.86     89.96 o 
  -1   9   2     5609.20     5270.57    110.91 o 
   0   9   2      535.82      473.05     36.31 o 
   1   9   2      601.63      635.30     36.11 o 
   2   9   2       86.22       87.29     24.39 o 
   3   9   2      161.04      182.43     73.78 o 
   4   9   2     2297.04     2211.91     99.63 o 
   5   9   2     1287.04     1369.32     87.26 o 
   6   9   2      166.16      301.45     54.69 o 
   7   9   2     1596.50     1892.70    107.79 o 
  -7  10   2      685.44      734.26     81.61 o 
  -6  10   2      995.60     1077.14     90.78 o 
  -5  10   2     4478.45     4681.64    205.40 o 
  -4  10   2     4379.36     4415.34    273.81 o 
  -3  10   2     4692.36     4852.09    232.74 o 
  -2  10   2     5407.10     5125.77    107.26 o 
  -1  10   2      666.39      649.37     38.69 o 
   0  10   2     1241.55     1215.60     46.14 o 
   1  10   2      538.10      492.06     43.50 o 
   2  10   2      179.23      182.94     33.19 o 
   3  10   2       38.49       40.71     22.77 o 
   4  10   2       84.27      115.21     39.47 o 
   5  10   2        2.83       36.06     30.99 o 
   6  10   2     2186.99     2158.21    112.57 o 
  -6  11   2      878.01      932.67     93.98 o 
  -5  11   2      443.04      541.92     69.35 o 
  -4  11   2      460.21      469.79     98.92 o 
  -3  11   2     2250.69     2415.76    116.43 o 
  -2  11   2      333.14      351.74     50.77 o 
  -1  11   2     3922.61     3765.60    132.47 o 
   0  11   2        6.96       19.10     18.63 o 
   1  11   2      963.31      984.38     84.24 o 
   2  11   2       84.88      104.09     29.82 o 
   3  11   2       37.17       49.70     47.75 o 
   4  11   2        5.99       22.61     23.85 o 
   5  11   2      277.45      443.95     63.70 o 
   6  11   2        0.42       51.35     37.34 o 
  -5  12   2      126.50      151.72     46.62 o 
  -4  12   2      190.26      289.18     55.39 o 
  -3  12   2       25.30       87.49     28.11 o 
  -2  12   2       17.84       43.28     25.27 o 
  -1  12   2        0.15       20.37     21.91 o 
   0  12   2        1.19       34.08     23.33 o 
   1  12   2      119.20       96.72     28.32 o 
   2  12   2      112.21       89.03     29.50 o 
   3  12   2      422.01      438.79     49.34 o 
   4  12   2        3.28        0.06     37.44 o 
   5  12   2      140.62      209.05     39.02 o 
  -4  13   2      587.89      636.49     80.14 o 
  -3  13   2      267.80      300.82     59.04 o 
  -2  13   2      312.57      368.49     44.47 o 
  -1  13   2      258.46      270.08     48.55 o 
   0  13   2      348.98      375.17     54.63 o 
   1  13   2        7.16       38.95     25.36 o 
   2  13   2      826.49      808.32     66.00 o 
   3  13   2        0.47       52.61     26.66 o 
   4  13   2      634.76      662.38     62.61 o 
  -3  14   2      929.35      926.02    126.00 o 
  -2  14   2      604.47      580.75     68.74 o 
  -1  14   2      769.26      875.59     99.05 o 
   0  14   2      168.12      226.36     94.77 o 
   1  14   2     1162.41     1291.29     88.48 o 
   2  14   2        6.63      -19.77     22.87 o 
   3  14   2      664.07      740.56     66.27 o 
  -1  15   2      450.61      438.05     63.24 o 
   0  15   2      525.13      661.91     74.15 o 
   1  15   2       91.55      165.11     42.37 o 
  -9   1   3      138.13      214.36     56.92 o 
  -8   1   3      946.72     1113.77     96.65 o 
  -7   1   3      141.15      119.37     50.77 o 
  -6   1   3      676.67      773.99     51.16 o 
  -5   1   3      497.88      487.92     44.57 o 
  -4   1   3      226.92      192.82     16.39 o 
  -3   1   3     3666.81     3641.86     66.90 o 
  -2   1   3     9435.11    10080.14    216.25 o 
  -1   1   3       52.76       38.78      5.67 o 
   1   1   3     7675.88     8128.07    123.31 o 
   2   1   3     7524.52     7754.98    126.44 o 
   3   1   3     1422.66     1324.00     40.88 o 
   4   1   3     2993.29     3235.58     77.57 o 
   5   1   3      949.18      993.36     54.65 o 
   6   1   3      228.09      276.23     42.59 o 
   7   1   3       22.32       94.75     33.08 o 
   8   1   3      600.08      597.88     71.69 o 
  -9   2   3     1621.58     1625.72    154.63 o 
  -8   2   3      630.85      716.23     80.55 o 
  -7   2   3     1753.03     1783.73     96.60 o 
  -6   2   3      884.62      939.67     52.76 o 
  -5   2   3      704.66      716.91     41.64 o 
  -4   2   3     1985.13     2130.96     63.13 o 
  -3   2   3      227.93      224.83     20.25 o 
  -2   2   3      916.32     1051.51     80.61 o 
  -1   2   3      208.76      208.56     14.38 o 
   0   2   3     3201.10     3491.60     61.93 o 
   1   2   3     1995.91     1819.91     69.81 o 
   2   2   3     2610.43     2746.74     48.22 o 
   3   2   3    30370.54    30952.75    449.24 o 
   4   2   3     4478.73     4603.38    123.65 o 
   5   2   3     9667.64     9167.52    368.90 o 
   6   2   3     3288.85     3200.13    209.98 o 
   7   2   3     2992.10     3169.79    176.85 o 
   8   2   3      121.33      137.09     88.98 o 
  -9   3   3      605.93      722.59     85.84 o 
  -8   3   3     4432.55     4428.04    258.01 o 
  -7   3   3      272.08      294.65     37.87 o 
  -6   3   3     8919.85     8372.63    173.77 o 
  -5   3   3       64.65      115.09     21.10 o 
  -4   3   3     3954.85     3827.26     88.79 o 
  -3   3   3       11.89       22.09     10.34 o 
  -2   3   3       66.93      201.88     25.57 o 
  -1   3   3      482.68      463.18     21.91 o 
   0   3   3     2290.93     2375.28    104.25 o 
   1   3   3     1578.61     1747.51     41.40 o 
   2   3   3    24400.11    25006.79    347.56 o 
   3   3   3     3445.07     3169.88     59.82 o 
   4   3   3    32552.36    32345.33    479.79 o 
   5   3   3     2213.27     2063.32     63.83 o 
   6   3   3     6947.43     7069.50    196.07 o 
   7   3   3     1290.01     1327.98     88.23 o 
   8   3   3     1563.22     1520.63    211.51 o 
  -8   4   3      370.64      372.23     69.69 o 
  -7   4   3     4515.53     4395.37    222.65 o 
  -6   4   3        0.03       31.06     17.64 o 
  -5   4   3     4727.01     4513.64    106.78 o 
  -4   4   3      675.00      791.35     38.25 o 
  -3   4   3     3376.70     3358.70     76.56 o 
  -2   4   3     5002.41     5124.49     96.79 o 
  -1   4   3     5908.68     6008.02    106.38 o 
   0   4   3     1635.97     1756.47     59.02 o 
   1   4   3    10692.87    10336.83    127.28 o 
   2   4   3      345.63      368.31     16.87 o 
   3   4   3    11101.68    10226.46    240.43 o 
   4   4   3      207.24      177.19     17.79 o 
   5   4   3     7360.25     6851.85    180.01 o 
   6   4   3     2598.54     2341.14    100.15 o 
   7   4   3     1502.30     1521.36    145.60 o 
   8   4   3     1130.72     1380.17    143.83 o 
  -8   5   3      767.87      869.82     84.05 o 
  -7   5   3      499.67      458.42     58.92 o 
  -6   5   3     1537.06     1519.77    112.46 o 
  -5   5   3     1401.92     1495.55     56.98 o 
  -4   5   3     2899.87     2612.01     72.35 o 
  -3   5   3     4212.21     3988.98     88.31 o 
  -2   5   3      284.89      205.29     20.91 o 
  -1   5   3      914.91      793.00     33.59 o 
   0   5   3     8022.94     8015.75    139.20 o 
   1   5   3     4101.54     4004.81     69.33 o 
   2   5   3     4163.65     3596.16     64.92 o 
   3   5   3       54.59       42.62     10.19 o 
   4   5   3     1603.78     1507.61     42.81 o 
   5   5   3     1058.95      974.30     64.04 o 
   6   5   3       92.85      164.47     36.04 o 
   7   5   3     3097.89     2838.66    122.75 o 
   8   5   3      100.26      174.90     45.60 o 
  -8   6   3      388.05      431.63     61.45 o 
  -7   6   3      842.30      955.87     80.00 o 
  -6   6   3     3849.89     3431.06    126.79 o 
  -5   6   3     1261.41     1318.67     63.97 o 
  -4   6   3    10284.67     9488.59    175.73 o 
  -3   6   3      108.23      141.24     21.34 o 
  -2   6   3    21705.59    21037.11    322.23 o 
  -1   6   3     1049.54     1211.64     44.70 o 
   0   6   3     5642.33     4953.77     84.87 o 
   1   6   3      976.40      917.11     31.70 o 
   2   6   3     5515.42     5425.85    103.25 o 
   3   6   3     1940.57     1949.11     68.53 o 
   4   6   3       26.07       35.46     17.10 o 
   5   6   3      279.86      280.48     41.99 o 
   6   6   3      269.80      211.32     57.79 o 
   7   6   3      878.10      912.19     79.69 o 
   8   6   3      980.87     1000.72     91.36 o 
  -8   7   3      146.26      244.56     50.82 o 
  -7   7   3     2720.81     2364.79    112.91 o 
  -6   7   3      108.86      161.89     36.19 o 
  -5   7   3     8174.73     7596.85    158.18 o 
  -4   7   3      754.93      761.20     42.10 o 
  -3   7   3    20095.08    19840.25    315.51 o 
  -2   7   3        0.25       22.62     14.61 o 
  -1   7   3    16158.83    16007.18    362.67 o 
   0   7   3      913.17      955.02     34.08 o 
   1   7   3    15207.90    14565.61    225.41 o 
   2   7   3     1108.03     1080.09     43.54 o 
   3   7   3      345.90      369.47     93.74 o 
   4   7   3      791.25      865.97     63.54 o 
   5   7   3      410.69      365.83     49.05 o 
   6   7   3     1748.81     1620.56     92.57 o 
   7   7   3      243.14      322.01     53.39 o 
  -7   8   3      477.57      521.87     64.86 o 
  -6   8   3      961.68      942.21     79.22 o 
  -5   8   3      246.70      295.21     48.00 o 
  -4   8   3     5588.48     5290.14    243.20 o 
  -3   8   3       86.20      149.32     24.98 o 
  -2   8   3    11039.85    10309.72    686.46 o 
  -1   8   3      598.83      641.14     64.99 o 
   0   8   3     4814.97     4577.64     87.73 o 
   1   8   3      689.05      733.94     34.26 o 
   2   8   3     1661.86     1637.27     75.11 o 
   3   8   3     1361.57     1314.48     70.03 o 
   4   8   3       97.59       84.93     32.35 o 
   5   8   3     1671.54     1804.00     90.94 o 
   6   8   3        3.46       45.55     27.96 o 
   7   8   3      717.89      756.15     79.27 o 
  -7   9   3        5.38       69.40     36.73 o 
  -6   9   3        1.70       45.50     34.74 o 
  -5   9   3       61.83       51.92     32.34 o 
  -4   9   3      149.32      255.72     44.69 o 
  -3   9   3      502.78      602.12     43.99 o 
  -2   9   3        4.57       83.07     25.36 o 
  -1   9   3      664.55      742.59     37.66 o 
   0   9   3      388.04      395.01     29.16 o 
   1   9   3      124.86      170.36     23.28 o 
   2   9   3     3168.94     2779.14    130.71 o 
   3   9   3      876.93      804.37     76.83 o 
   4   9   3      614.79      603.76     75.67 o 
   5   9   3      645.45      525.08     62.09 o 
   6   9   3      173.79      158.77     42.72 o 
   7   9   3        2.84       73.82     36.08 o 
  -7  10   3       12.35      -33.73     57.42 o 
  -6  10   3      262.71      252.84     51.66 o 
  -5  10   3       20.10       76.84     57.25 o 
  -4  10   3     2084.96     2002.30     98.98 o 
  -3  10   3      758.74      851.71     71.66 o 
  -2  10   3     3670.62     3540.60    101.97 o 
  -1  10   3      101.16       79.20     19.84 o 
   0  10   3     2748.91     2555.69     81.02 o 
   1  10   3      234.82      254.29     72.97 o 
   2  10   3     1282.58     1144.88     60.44 o 
   3  10   3        9.33       26.67     23.11 o 
   4  10   3       36.49       27.28     32.25 o 
   5  10   3       23.07       33.06     34.55 o 
   6  10   3      173.03      205.35     47.88 o 
  -6  11   3       68.08      155.76     45.50 o 
  -5  11   3     3617.71     3384.90    140.33 o 
  -4  11   3        4.37       34.30     60.84 o 
  -3  11   3     9219.80     8903.26    272.96 o 
  -2  11   3        3.66       -5.82     20.76 o 
  -1  11   3    10632.98     9503.28    164.30 o 
   0  11   3      681.26      650.04     50.33 o 
   1  11   3     2958.42     2812.83     91.22 o 
   2  11   3     1136.30     1116.93     73.84 o 
   3  11   3      485.38      454.93     49.29 o 
   4  11   3        2.45       17.25     24.87 o 
   5  11   3       86.33       75.19     39.65 o 
   6  11   3      101.46      134.51     46.06 o 
  -5  12   3      273.06      312.18     78.79 o 
  -4  12   3     4148.41     3808.33    225.66 o 
  -3  12   3       61.38      155.10     32.61 o 
  -2  12   3     4525.89     4185.49    117.87 o 
  -1  12   3      102.03      117.34     24.88 o 
   0  12   3     2640.19     2608.72     89.43 o 
   1  12   3       53.18       68.66     26.79 o 
   2  12   3     1369.46     1360.49     72.36 o 
   3  12   3       80.93       59.19     26.83 o 
   4  12   3        0.80       31.46     25.82 o 
   5  12   3      167.70      260.18     42.25 o 
  -4  13   3      234.46      294.70     55.13 o 
  -3  13   3     2498.52     2650.30     99.35 o 
  -2  13   3        2.50       41.68     28.35 o 
  -1  13   3     2867.81     2974.01    123.47 o 
   0  13   3      480.57      514.02     49.12 o 
   1  13   3     1319.88     1335.53     68.50 o 
   2  13   3      163.29      187.95     36.98 o 
   3  13   3       10.34       50.22     27.52 o 
   4  13   3       54.33       86.68     33.59 o 
  -3  14   3        0.09       91.30     31.37 o 
  -2  14   3     1840.34     1972.17    106.14 o 
  -1  14   3       41.26      222.29     71.03 o 
   0  14   3      839.92      945.13     81.43 o 
   1  14   3      578.68      657.96     57.74 o 
   2  14   3       57.10       40.02     29.10 o 
   3  14   3      817.23      894.43     71.99 o 
  -1  15   3        9.99       68.35     43.45 o 
   0  15   3      556.58      663.78     72.84 o 
   1  15   3       25.02       94.85     37.96 o 
  -8   0   4      119.18      169.78     63.71 o 
  -7   0   4     7218.68     6442.95    269.60 o 
  -6   0   4       46.12       93.98     43.94 o 
  -5   0   4     9735.92     9745.13    224.42 o 
  -4   0   4    14118.70    15251.33    304.07 o 
  -3   0   4      126.69      141.94     20.63 o 
  -2   0   4     1685.09     1712.31     51.59 o 
  -1   0   4       86.68      104.55      7.90 o 
   0   0   4     1827.38     1930.08     41.51 o 
   1   0   4     3168.66     3345.04     97.64 o 
   2   0   4    21242.51    21200.79    524.43 o 
   3   0   4    42437.48    44638.07   1081.21 o 
   4   0   4    23637.76    25108.46    656.98 o 
   5   0   4     8194.33     6938.70    249.83 o 
   6   0   4    13096.68    13327.58    424.48 o 
   7   0   4     2421.45     2476.20    155.49 o 
   8   0   4     3165.56     3180.77    193.20 o 
  -9   1   4      332.02      415.49     71.61 o 
  -8   1   4     4840.19     5160.94    187.25 o 
  -7   1   4        7.83       23.31     41.01 o 
  -6   1   4    13269.64    13005.75    394.02 o 
  -5   1   4     2952.94     2896.41    147.92 o 
  -4   1   4    10086.11     9882.82    151.56 o 
  -3   1   4      352.67      358.48     23.80 o 
  -2   1   4       60.19       57.37     14.15 o 
  -1   1   4     2062.86     2413.61     35.20 o 
   0   1   4      792.84      807.82     29.73 o 
   1   1   4      269.52      227.24     14.55 o 
   2   1   4      976.82      795.32     28.44 o 
   3   1   4    20075.71    20239.76    305.35 o 
   4   1   4    10378.03    10476.37    222.76 o 
   5   1   4    19242.54    19152.87    363.67 o 
   6   1   4     2632.27     2544.25    201.80 o 
   7   1   4     5616.92     5308.88    178.98 o 
   8   1   4      847.87      943.95     91.60 o 
  -9   2   4     1323.02     1355.63    192.44 o 
  -8   2   4       35.83        9.63     31.53 o 
  -7   2   4     2041.65     2003.05    118.87 o 
  -6   2   4      316.47      357.23     44.70 o 
  -5   2   4      410.59      319.03     31.77 o 
  -4   2   4     1966.10     1967.01     59.14 o 
  -3   2   4     2451.11     2447.53     52.83 o 
  -2   2   4     7757.95     8434.83    131.98 o 
  -1   2   4     1071.14     1010.66     21.39 o 
   0   2   4       80.32      137.28     12.97 o 
   1   2   4       21.11       -4.52      8.72 o 
   2   2   4     3413.43     3693.90    122.79 o 
   3   2   4     7995.27     8162.51    142.22 o 
   4   2   4     2564.05     2417.49     65.31 o 
   5   2   4     2489.95     2371.79     70.38 o 
   6   2   4     3919.72     3803.21    148.29 o 
   7   2   4      146.17      236.17     60.78 o 
   8   2   4      740.47     1022.84    303.45 o 
  -9   3   4        7.47        7.18     41.44 o 
  -8   3   4       74.46      170.00     41.92 o 
  -7   3   4      299.26      374.58     64.30 o 
  -6   3   4     1126.93     1069.71     55.42 o 
  -5   3   4     4246.91     3947.47    122.23 o 
  -4   3   4     4651.61     4694.71    102.02 o 
  -3   3   4     5701.58     5513.83    154.22 o 
  -2   3   4    10107.79    10828.87    172.14 o 
  -1   3   4     6826.38     6982.87    192.28 o 
   0   3   4    12749.86    14087.26    379.36 o 
   1   3   4    18632.14    19681.05    287.74 o 
   2   3   4     3133.45     3012.58     60.76 o 
   3   3   4     2762.72     3048.01     78.16 o 
   4   3   4        0.98       56.38     18.87 o 
   5   3   4      296.75      274.37     28.67 o 
   6   3   4      330.39      389.31     50.61 o 
   7   3   4      688.94      759.14     76.04 o 
   8   3   4      283.84      329.29     60.23 o 
  -8   4   4        0.77      -19.52     27.30 o 
  -7   4   4     2653.60     2742.66     92.93 o 
  -6   4   4      212.55      255.89     32.01 o 
  -5   4   4      380.72      432.64     35.64 o 
  -4   4   4     6124.23     6174.02    125.18 o 
  -3   4   4      910.16      756.19     49.73 o 
  -2   4   4    18003.28    18498.62    278.64 o 
  -1   4   4     1841.28     1906.27     48.89 o 
   0   4   4     2390.52     2182.97     46.29 o 
   1   4   4      657.96      769.14     20.59 o 
   2   4   4     6951.47     6907.72    102.40 o 
   3   4   4      285.38      291.53     17.61 o 
   4   4   4     5139.14     5070.48    109.21 o 
   5   4   4      201.29      176.82     25.65 o 
   6   4   4     1335.56     1353.18     76.54 o 
   7   4   4     1922.51     1790.69     98.03 o 
   8   4   4      326.53      369.66    143.78 o 
  -8   5   4     2024.39     1983.73    226.95 o 
  -7   5   4      578.12      567.76     64.88 o 
  -6   5   4     1388.85     1383.00     59.59 o 
  -5   5   4      173.14      219.58     27.62 o 
  -4   5   4     3161.34     3092.49     80.29 o 
  -3   5   4     1835.06     1800.69     54.65 o 
  -2   5   4     9568.49    10739.61    178.79 o 
  -1   5   4    10154.06    10582.51    174.81 o 
   0   5   4       12.08       29.22     11.96 o 
   1   5   4    15486.23    15861.46    190.20 o 
   2   5   4      405.63      357.07     20.12 o 
   3   5   4     5733.78     5656.29     94.12 o 
   4   5   4     1435.99     1378.39     52.79 o 
   5   5   4     4411.02     4415.40    137.22 o 
   6   5   4      809.79      797.41     90.69 o 
   7   5   4     2301.45     2162.65    107.09 o 
   8   5   4      388.66      452.04     64.95 o 
  -8   6   4       55.80       57.26     31.94 o 
  -7   6   4     3381.34     2995.08    124.85 o 
  -6   6   4     2572.19     2520.19     82.48 o 
  -5   6   4     1699.19     1472.86     57.90 o 
  -4   6   4       31.12       56.33     16.23 o 
  -3   6   4     1361.27     1478.82    113.08 o 
  -2   6   4      388.44      464.61     31.40 o 
  -1   6   4     3512.64     3933.85     87.82 o 
   0   6   4      286.49      411.79     32.58 o 
   1   6   4     1166.73     1122.71     34.17 o 
   2   6   4      569.83      506.42     22.44 o 
   3   6   4      613.32      586.60     37.08 o 
   4   6   4     4443.39     4041.37    157.88 o 
   5   6   4      114.38      158.05     34.04 o 
   6   6   4     2408.83     2334.31    103.85 o 
   7   6   4       53.35       99.34     34.22 o 
   8   6   4      953.70     1184.73    100.41 o 
  -8   7   4      613.03      623.42     75.45 o 
  -7   7   4      375.56      530.50     78.48 o 
  -6   7   4      322.21      376.14     51.04 o 
  -5   7   4     2311.06     2234.53     74.21 o 
  -4   7   4       73.16       83.72     20.03 o 
  -3   7   4     5731.05     5499.27    230.51 o 
  -2   7   4      122.03      152.83     23.55 o 
  -1   7   4     4293.16     4038.49     94.05 o 
   0   7   4     5910.45     5691.94    144.29 o 
   1   7   4      340.23      520.85     27.70 o 
   2   7   4     6533.32     6212.89    105.18 o 
   3   7   4        1.13       13.99     16.69 o 
   4   7   4     1322.27     1383.90     56.33 o 
   5   7   4      227.33      238.14     65.11 o 
   6   7   4       42.53       50.39     28.55 o 
   7   7   4     1047.03     1231.29     92.97 o 
  -7   8   4      133.14      144.49     53.03 o 
  -6   8   4     2495.10     2208.07    105.67 o 
  -5   8   4      139.23      132.33     34.66 o 
  -4   8   4     4066.13     3947.01    101.88 o 
  -3   8   4     1694.79     1749.31     63.38 o 
  -2   8   4    10799.32    10527.22    193.09 o 
  -1   8   4     2414.40     2251.42     70.91 o 
   0   8   4     6793.85     6508.62    111.78 o 
   1   8   4    12449.75    12060.70    255.44 o 
   2   8   4     1808.82     1698.78     64.35 o 
   3   8   4     1555.88     1532.63     76.17 o 
   4   8   4      224.73      231.80     41.68 o 
   5   8   4       76.40       94.29     30.51 o 
   6   8   4      211.17      276.31     87.81 o 
   7   8   4      110.11       71.16     34.40 o 
  -7   9   4      235.99      233.40     55.10 o 
  -6   9   4      155.78      203.64     77.26 o 
  -5   9   4     5616.07     5376.28    169.60 o 
  -4   9   4     2357.15     2214.07     98.51 o 
  -3   9   4     8170.34     8140.93    166.44 o 
  -2   9   4     2030.35     1958.45     69.86 o 
  -1   9   4    12256.74    11896.87    184.55 o 
   0   9   4     4884.38     4646.63    142.34 o 
   1   9   4     7703.46     7359.34    153.41 o 
   2   9   4     2506.48     2466.55    123.35 o 
   3   9   4      239.75      257.74     34.82 o 
   4   9   4      263.60      285.42     47.16 o 
   5   9   4      179.10       91.61     35.40 o 
   6   9   4       96.13      142.48     42.99 o 
   7   9   4        0.44        5.36     41.56 o 
  -7  10   4       35.66       14.57     39.97 o 
  -6  10   4     1096.20     1122.05    180.42 o 
  -5  10   4      557.19      572.78     66.41 o 
  -4  10   4     2485.52     2529.31    189.97 o 
  -3  10   4     3530.03     3345.41     99.28 o 
  -2  10   4     7688.52     7317.24    158.91 o 
  -1  10   4     1006.41     1003.18     43.95 o 
   0  10   4     4788.18     4677.42     97.10 o 
   1  10   4     4236.40     3817.93    105.37 o 
   2  10   4     1003.15      911.71     58.25 o 
   3  10   4     1470.09     1362.84     66.83 o 
   4  10   4      103.97      125.40     31.01 o 
   5  10   4      219.42      227.02     47.68 o 
   6  10   4       25.54       34.31     34.03 o 
  -6  11   4        6.13       -9.28     62.98 o 
  -5  11   4      815.26      954.58     86.13 o 
  -4  11   4       43.67      149.08     41.67 o 
  -3  11   4      243.71      412.44     58.66 o 
  -2  11   4       91.55      212.59     37.52 o 
  -1  11   4     1100.23     1176.45     51.03 o 
   0  11   4     5181.90     5176.13    129.02 o 
   1  11   4      662.39      743.64     53.85 o 
   2  11   4     2398.79     2282.29     85.87 o 
   3  11   4      501.06      429.62     46.59 o 
   4  11   4      191.48      228.40     39.56 o 
   5  11   4       69.33       86.88     30.87 o 
   6  11   4       42.58       65.58     83.79 o 
  -5  12   4       24.70       50.79     39.94 o 
  -4  12   4       10.16       70.75     36.27 o 
  -3  12   4        8.02       62.08     38.51 o 
  -2  12   4      317.04      368.46     52.80 o 
  -1  12   4      638.18      740.16     55.69 o 
   0  12   4      136.29      183.03     34.94 o 
   1  12   4     1403.23     1372.04     75.79 o 
   2  12   4       32.83       89.08     29.02 o 
   3  12   4       38.13       47.01     27.48 o 
   4  12   4       11.59       43.24     27.30 o 
   5  12   4       73.14       56.21     32.16 o 
  -4  13   4      272.02      333.88     62.12 o 
  -3  13   4       45.51       64.99     32.95 o 
  -2  13   4      459.92      541.41    222.08 o 
  -1  13   4      425.28      473.77     63.65 o 
   0  13   4       38.71      149.64     32.64 o 
   1  13   4     1028.24      956.42     64.16 o 
   2  13   4       76.15       99.50     32.45 o 
   3  13   4      737.13      687.46     70.55 o 
   4  13   4       72.58       45.01     32.58 o 
  -3  14   4      392.13      391.30     65.68 o 
  -2  14   4     1666.92     1699.16    138.22 o 
  -1  14   4      780.35      963.16     82.27 o 
   0  14   4     1183.69     1168.01    270.06 o 
   1  14   4      355.63      358.72     45.33 o 
   2  14   4     1283.03     1291.26     74.67 o 
   3  14   4       80.44      143.98     41.80 o 
  -1  15   4     1639.15     1767.70    195.34 o 
   0  15   4      319.55      474.63     62.60 o 
   1  15   4     1119.42     1359.11    145.97 o 
  -9   1   5      435.39      604.61    164.16 o 
  -8   1   5     1145.26     1379.06    106.36 o 
  -7   1   5      584.82      666.44     64.38 o 
  -6   1   5     4294.18     4051.66    133.16 o 
  -5   1   5     5355.46     5374.46    104.34 o 
  -4   1   5     6064.70     5914.41    119.97 o 
  -3   1   5     1110.26     1188.25     34.43 o 
  -2   1   5     7277.48     8340.81    103.73 o 
  -1   1   5      214.71      240.28     10.30 o 
   0   1   5     2632.32     3010.98     47.17 o 
   1   1   5      653.58      797.51     21.66 o 
   2   1   5      833.68      848.35     28.73 o 
   3   1   5      950.62      902.63     34.12 o 
   4   1   5       17.02        6.29     11.81 o 
   5   1   5     5060.06     5039.61    113.50 o 
   6   1   5        0.74        5.57     35.33 o 
   7   1   5     3286.37     3229.99    127.40 o 
   8   1   5        1.08        3.52     31.86 o 
  -9   2   5     1434.70     1734.09    263.25 o 
  -8   2   5     2604.16     2602.76    163.18 o 
  -7   2   5     6316.86     6276.31    153.27 o 
  -6   2   5     3858.88     3850.03    105.11 o 
  -5   2   5     7199.08     6600.79    344.33 o 
  -4   2   5     5798.06     5996.24    105.81 o 
  -3   2   5     1085.12     1053.32     32.91 o 
  -2   2   5     6347.65     6755.89    100.21 o 
  -1   2   5      694.33      682.78     31.23 o 
   0   2   5     2622.91     3028.45     59.47 o 
   1   2   5    12785.27    14696.23    189.19 o 
   2   2   5     2588.68     2545.03     71.46 o 
   3   2   5       81.42      107.12     20.01 o 
   4   2   5     7785.03     7362.11    139.68 o 
   5   2   5        5.87        5.03     14.41 o 
   6   2   5     7602.89     7727.32    269.97 o 
   7   2   5       53.46       74.57     44.31 o 
  -9   3   5     1006.67     1161.29    133.43 o 
  -8   3   5     3231.80     3406.22    113.72 o 
  -7   3   5     3901.58     3966.10    118.50 o 
  -6   3   5     1519.82     1537.25     63.41 o 
  -5   3   5    11348.37    10846.52    211.83 o 
  -4   3   5      494.27      504.37     33.55 o 
  -3   3   5     7647.25     7900.94    140.64 o 
  -2   3   5     1191.85     1330.00     39.05 o 
  -1   3   5     4598.61     4445.20     70.88 o 
   0   3   5     2702.66     2984.66     74.15 o 
   1   3   5       47.95      161.44     26.67 o 
   2   3   5        0.19       19.79      9.61 o 
   3   3   5    18028.39    18128.11    281.75 o 
   4   3   5      882.37      912.97     39.81 o 
   5   3   5    16364.32    15799.66    502.69 o 
   6   3   5      641.81      642.15    120.83 o 
   7   3   5     6387.00     6737.26    515.16 o 
   8   3   5       52.65       75.02     79.82 o 
  -9   4   5     1146.07     1237.61    143.69 o 
  -8   4   5     2243.56     2291.14    186.49 o 
  -7   4   5     1134.71     1070.44     64.79 o 
  -6   4   5     7372.79     7028.44    170.49 o 
  -5   4   5     3242.56     2909.33    112.68 o 
  -4   4   5     8346.63     8017.05    152.13 o 
  -3   4   5     2518.82     2720.14     68.01 o 
  -2   4   5    10118.90    10184.29    167.60 o 
  -1   4   5     6302.92     6461.95    130.38 o 
   0   4   5     1072.74     1202.73     33.46 o 
   1   4   5    13698.87    14039.61    166.77 o 
   2   4   5     5175.93     5300.08     82.30 o 
   3   4   5     1256.41     1263.58     45.53 o 
   4   4   5     6706.72     6341.83    128.88 o 
   5   4   5       23.51       66.98     19.55 o 
   6   4   5     4623.00     4083.49    158.23 o 
   7   4   5      104.80      133.52     49.55 o 
   8   4   5     2654.30     2885.69    150.91 o 
  -8   5   5     1545.88     1444.20    114.48 o 
  -7   5   5     1858.24     1795.40     74.48 o 
  -6   5   5       15.41       36.19     18.11 o 
  -5   5   5     4755.13     4528.51    109.50 o 
  -4   5   5      156.54      175.54     23.22 o 
  -3   5   5    12975.45    13190.23    218.34 o 
  -2   5   5     2022.95     1762.82     62.30 o 
  -1   5   5     4617.79     4367.49     89.38 o 
   0   5   5    14473.20    14852.02    203.48 o 
   1   5   5      446.59      445.21     18.13 o 
   2   5   5    27488.54    29005.52    366.74 o 
   3   5   5       17.19        9.39     10.15 o 
   4   5   5     3428.17     3515.81     88.61 o 
   5   5   5      160.81      172.09     25.70 o 
   6   5   5      190.65      197.87     41.76 o 
   7   5   5      428.82      530.01    112.47 o 
   8   5   5      275.77      349.32     83.12 o 
  -8   6   5      111.05      107.47     37.84 o 
  -7   6   5      108.76      161.64     40.31 o 
  -6   6   5      791.68      895.05     52.28 o 
  -5   6   5      403.59      371.40     37.92 o 
  -4   6   5     2274.90     2245.96    138.12 o 
  -3   6   5    11171.47    11499.39    207.36 o 
  -2   6   5     6152.88     6303.72    123.45 o 
  -1   6   5    10461.23    10112.13    174.56 o 
   0   6   5     3736.84     4073.32     89.47 o 
   1   6   5     9940.95     9193.30    123.21 o 
   2   6   5     4062.84     4201.87     67.97 o 
   3   6   5    10301.60    10357.75    218.09 o 
   4   6   5       72.30       62.32     19.35 o 
   5   6   5     1713.14     1661.05     88.18 o 
   6   6   5      246.69      275.73     45.38 o 
   7   6   5       95.68      183.25     57.48 o 
   8   6   5       45.40       77.78     54.93 o 
  -8   7   5       48.29       81.11     37.79 o 
  -7   7   5      858.16      934.19    253.75 o 
  -6   7   5      904.79      911.97     73.79 o 
  -5   7   5       34.93       79.31     20.75 o 
  -4   7   5     4125.31     3976.52    116.94 o 
  -3   7   5     1816.66     1865.54     62.57 o 
  -2   7   5    21026.64    22259.39    346.38 o 
  -1   7   5     1054.75      923.06     43.11 o 
   0   7   5    18705.98    18507.78    347.19 o 
   1   7   5     4351.30     4315.61     80.87 o 
   2   7   5    10788.54    10590.02    215.42 o 
   3   7   5     3892.11     3601.35     92.33 o 
   4   7   5     2149.22     1919.67     83.22 o 
   5   7   5      336.86      425.65     78.36 o 
   6   7   5      151.03      186.61     51.56 o 
   7   7   5      349.45      449.43     59.91 o 
  -7   8   5      149.14      224.83     46.54 o 
  -6   8   5      235.26      255.30     48.18 o 
  -5   8   5     1028.40     1050.87     75.54 o 
  -4   8   5        5.28        6.95     15.65 o 
  -3   8   5     5999.07     5867.32    173.39 o 
  -2   8   5     1557.27     1703.36     62.89 o 
  -1   8   5     9688.49     9623.41    299.10 o 
   0   8   5     1682.47     1657.91     48.00 o 
   1   8   5     6859.12     6827.25    274.20 o 
   2   8   5     1688.24     1726.69    107.65 o 
   3   8   5     2458.25     2355.83     78.03 o 
   4   8   5      541.01      547.32     56.66 o 
   5   8   5      279.81      316.80     47.68 o 
   6   8   5     1102.75     1172.33    137.83 o 
   7   8   5        4.16       28.21     27.89 o 
  -7   9   5      108.47      101.41     38.94 o 
  -6   9   5      282.23      318.73     50.94 o 
  -5   9   5      423.42      388.85     53.86 o 
  -4   9   5        1.57       31.55     24.38 o 
  -3   9   5      107.41      186.06     41.23 o 
  -2   9   5      343.86      377.79     45.50 o 
  -1   9   5      117.46      235.17     32.07 o 
   0   9   5      572.05      615.03     33.70 o 
   1   9   5       26.03       68.41     24.09 o 
   2   9   5       31.69       98.14     36.19 o 
   3   9   5       62.93        6.08     37.81 o 
   4   9   5        0.03        1.57     26.63 o 
   5   9   5      222.17      242.72     46.82 o 
   6   9   5        0.86        9.21     29.80 o 
   7   9   5      161.84      131.56     42.58 o 
  -7  10   5        0.85      -26.55     29.71 o 
  -6  10   5       58.97       59.88     33.60 o 
  -5  10   5      363.79      407.37     70.43 o 
  -4  10   5       37.97       51.77     34.61 o 
  -3  10   5     1875.23     1828.08     72.51 o 
  -2  10   5      901.83      869.64     70.68 o 
  -1  10   5     1135.05     1120.16     51.80 o 
   0  10   5      660.68      627.72     47.66 o 
   1  10   5     1700.30     1717.28     69.98 o 
   2  10   5       71.98       65.06     25.75 o 
   3  10   5      150.75      177.71     34.61 o 
   4  10   5      113.22      114.76     31.03 o 
   5  10   5      110.99       80.62     40.40 o 
   6  10   5        6.90      -30.01     30.01 o 
  -6  11   5      250.13      231.39     51.87 o 
  -5  11   5        2.95      -21.95     30.62 o 
  -4  11   5     2744.99     2518.15    180.20 o 
  -3  11   5        1.87       25.51     31.19 o 
  -2  11   5     3906.65     3732.38    109.56 o 
  -1  11   5     2096.09     1718.74     59.40 o 
   0  11   5     9781.04     9281.13    189.14 o 
   1  11   5      661.14      694.80     53.51 o 
   2  11   5     4105.36     4009.12    116.32 o 
   3  11   5        0.23       17.26     24.33 o 
   4  11   5      599.37      693.21     60.39 o 
   5  11   5        7.89       31.67     33.99 o 
   6  11   5       80.08      114.68     37.10 o 
  -5  12   5     1229.00     1192.63     95.94 o 
  -4  12   5      473.01      548.81    112.04 o 
  -3  12   5     3658.96     3493.29    138.16 o 
  -2  12   5     2805.94     2713.33     92.48 o 
  -1  12   5     5059.23     4913.48    130.05 o 
   0  12   5     2595.44     2540.03     88.15 o 
   1  12   5     8655.31     8073.69    178.35 o 
   2  12   5      347.72      340.63     54.23 o 
   3  12   5     2982.44     2966.29    105.34 o 
   4  12   5       88.39      153.12     42.14 o 
   5  12   5      403.46      460.33     66.53 o 
  -4  13   5      390.45      447.13     67.34 o 
  -3  13   5     1582.80     1605.36     77.49 o 
  -2  13   5     1506.89     1688.14     98.63 o 
  -1  13   5      970.20     1032.91    172.65 o 
   0  13   5     3903.99     3936.78    169.76 o 
   1  13   5      136.59      189.98     35.62 o 
   2  13   5     2955.70     2997.84    104.89 o 
   3  13   5        0.02       45.35     32.63 o 
   4  13   5      758.88      807.25     83.48 o 
  -3  14   5      194.64      271.20     73.35 o 
  -2  14   5      271.14      424.60     63.11 o 
  -1  14   5      703.52      853.14     79.46 o 
   0  14   5      147.27      183.11     37.19 o 
   1  14   5     1086.40     1185.72     92.44 o 
   2  14   5       82.82      160.60     43.71 o 
   3  14   5      557.56      684.22     78.23 o 
  -1  15   5       82.73      185.16     70.18 o 
   0  15   5        5.03      114.97     64.08 o 
   1  15   5       27.27       48.13     46.56 o 
  -9   0   6      120.86      343.69    104.23 o 
  -7   0   6     1565.72     1569.64    123.14 o 
  -6   0   6    22461.07    22528.19   1098.78 o 
  -5   0   6      619.12      607.80     73.66 o 
  -4   0   6    45327.52    48692.36    857.58 o 
  -3   0   6     1296.25     1394.72     53.15 o 
  -2   0   6     9767.65    10863.30    167.27 o 
  -1   0   6       70.52       67.57      8.78 o 
   0   0   6     5543.92     6324.58    119.65 o 
   1   0   6    22933.76    26937.05    462.32 o 
   2   0   6      302.46      230.07     29.29 o 
   3   0   6      131.31      119.49     26.24 o 
   4   0   6     5934.12     5747.28    205.04 o 
   5   0   6     4318.93     3993.82    119.04 o 
   6   0   6    10044.20     9964.96    343.80 o 
   7   0   6     6285.98     6703.39    280.83 o 
   8   0   6     2053.91     1955.43    149.51 o 
  -9   1   6     2580.16     2659.71    266.73 o 
  -8   1   6      633.20      820.94    122.30 o 
  -7   1   6     3365.93     3263.85    104.68 o 
  -6   1   6       12.47       32.07     18.99 o 
  -5   1   6    11952.27    12037.96    217.09 o 
  -4   1   6      621.44      644.19     35.78 o 
  -3   1   6    27951.03    28311.83    383.25 o 
  -2   1   6     3800.36     3881.62     50.25 o 
  -1   1   6    32059.47    34837.43    378.69 o 
   0   1   6      750.88      717.81     21.25 o 
   1   1   6     8802.43     9042.14    107.45 o 
   2   1   6     5916.19     6889.87    118.08 o 
   3   1   6     4176.49     4167.86    106.76 o 
   4   1   6      377.72      391.58     33.19 o 
   5   1   6    11108.41    10448.25    192.23 o 
   6   1   6     1500.85     1376.11    177.73 o 
   7   1   6     4211.89     4362.84    256.72 o 
   8   1   6     1808.17     1754.16     99.83 o 
  -9   2   6       61.78       43.01     37.29 o 
  -8   2   6      887.80     1058.29     70.93 o 
  -7   2   6       10.31       39.33     21.76 o 
  -6   2   6     2182.54     2053.01    131.79 o 
  -5   2   6      991.91      984.05     46.79 o 
  -4   2   6    10164.37    10543.40    186.90 o 
  -3   2   6      222.33      204.80     17.55 o 
  -2   2   6      477.54      451.95     19.45 o 
  -1   2   6    18922.79    19995.01    224.68 o 
   0   2   6      892.70      938.57     26.10 o 
   1   2   6      614.82      583.19     18.95 o 
   2   2   6     5355.58     5862.23    132.08 o 
   3   2   6      133.22      137.18     17.62 o 
   4   2   6     3083.65     2978.97     76.09 o 
   5   2   6       27.60       33.93     16.84 o 
   6   2   6     3547.28     3433.88    154.51 o 
   7   2   6      573.66      551.43     88.73 o 
  -9   3   6        8.69      100.19     38.89 o 
  -8   3   6      950.89     1050.31     70.67 o 
  -7   3   6      773.20      778.33    119.70 o 
  -6   3   6      506.37      450.23     94.12 o 
  -5   3   6       31.58      102.58     21.19 o 
  -4   3   6      337.61      328.82     28.70 o 
  -3   3   6      567.60      658.93     30.49 o 
  -2   3   6     7557.06     7781.62    115.12 o 
  -1   3   6       16.10       27.67     12.45 o 
   0   3   6      660.55      571.95     32.66 o 
   1   3   6     3626.33     3584.32     61.65 o 
   2   3   6    10188.91    10311.12    171.10 o 
   3   3   6      721.95      669.53     37.45 o 
   4   3   6     5508.08     5394.19    114.13 o 
   5   3   6      349.77      374.69     34.00 o 
   6   3   6      587.09      656.11    124.49 o 
   7   3   6       31.99       71.80     32.10 o 
   8   3   6       19.56       35.10     36.33 o 
  -9   4   6      204.18      281.19     85.01 o 
  -8   4   6     2252.19     2242.06     89.90 o 
  -7   4   6      171.54      164.11     29.99 o 
  -6   4   6     4840.14     4588.43    117.70 o 
  -5   4   6      204.00      236.05     28.73 o 
  -4   4   6     1988.87     2006.16     62.11 o 
  -3   4   6     7026.31     6983.91    134.59 o 
  -2   4   6     9092.67     9617.56    165.37 o 
  -1   4   6    24197.41    25646.09    325.73 o 
   0   4   6    10947.05    11068.62    154.57 o 
   1   4   6    17931.98    18395.70    241.47 o 
   2   4   6      354.90      430.81     26.38 o 
   3   4   6    15131.20    15273.31    246.95 o 
   4   4   6        0.31       30.77     14.43 o 
   5   4   6     4200.44     3810.61     97.73 o 
   6   4   6        1.85       24.15     34.91 o 
   7   4   6      419.49      432.58     61.39 o 
   8   4   6      632.30      649.04     78.42 o 
  -8   5   6        0.20       22.87     32.49 o 
  -7   5   6     3158.58     3151.48    158.27 o 
  -6   5   6      202.20      265.23     33.19 o 
  -5   5   6     7377.69     7109.39    148.24 o 
  -4   5   6     1440.92     1286.50     50.11 o 
  -3   5   6     9795.04    10471.21    390.77 o 
  -2   5   6     2559.47     2398.98     62.21 o 
  -1   5   6     1513.58     1613.17     69.28 o 
   0   5   6      935.60      990.17     33.07 o 
   1   5   6     1265.22     1463.36     47.36 o 
   2   5   6     2488.81     2362.63     55.27 o 
   3   5   6      873.44      964.05     41.55 o 
   4   5   6     5091.37     4909.38    111.16 o 
   5   5   6      133.47      162.25     25.98 o 
   6   5   6     1624.74     1506.00     84.46 o 
   7   5   6     2196.48     2180.67    145.66 o 
   8   5   6      719.80      922.20    108.26 o 
  -8   6   6     1117.96     1087.17    125.23 o 
  -7   6   6       15.45       71.36     32.15 o 
  -6   6   6     3617.44     3443.31    118.42 o 
  -5   6   6       25.51       40.33     16.92 o 
  -4   6   6     5765.59     5594.63    121.96 o 
  -3   6   6      354.06      371.29     31.13 o 
  -2   6   6     2257.64     2060.47     60.54 o 
  -1   6   6        5.21       25.40     17.26 o 
   0   6   6     1789.47     1788.03     55.09 o 
   1   6   6     1550.21     1630.26     37.14 o 
   2   6   6     1340.59     1335.92     77.20 o 
   3   6   6      318.25      369.48     32.23 o 
   4   6   6     2937.48     3052.83     85.13 o 
   5   6   6      306.88      336.77     44.96 o 
   6   6   6     1458.31     1420.54     81.50 o 
   7   6   6      337.83      427.43     58.87 o 
   8   6   6     1488.04     1570.48    173.98 o 
  -8   7   6      200.88      225.71     92.76 o 
  -7   7   6     1773.18     1686.02     95.31 o 
  -6   7   6       54.14       55.02     21.12 o 
  -5   7   6     1444.64     1230.24     54.98 o 
  -4   7   6       65.60       53.82     29.29 o 
  -3   7   6     2097.91     1985.22     64.60 o 
  -2   7   6      521.06      455.46     34.39 o 
  -1   7   6      575.71      535.36     38.53 o 
   0   7   6     5049.23     4929.55     88.54 o 
   1   7   6     2524.21     2722.93    111.30 o 
   2   7   6     3778.74     3542.73    185.69 o 
   3   7   6     2798.56     2706.94     78.80 o 
   4   7   6        3.76       45.23     19.80 o 
   5   7   6      660.85      744.08     64.85 o 
   6   7   6        0.07       10.28     26.16 o 
   7   7   6      689.59      692.65     74.24 o 
  -7   8   6      104.75      126.38     38.64 o 
  -6   8   6      488.66      523.52     62.91 o 
  -5   8   6      809.89      790.41     92.34 o 
  -4   8   6      219.32      211.71     30.44 o 
  -3   8   6     2984.77     2757.23    109.44 o 
  -2   8   6       57.12      101.29     34.35 o 
  -1   8   6     7296.44     7061.56    164.76 o 
   0   8   6       44.47       63.26     14.57 o 
   1   8   6    17831.31    17377.06    349.69 o 
   2   8   6     1402.14     1333.98     57.55 o 
   3   8   6     2554.53     2592.83    126.99 o 
   4   8   6     1828.21     1766.61     98.38 o 
   5   8   6      965.63      986.12     75.67 o 
   6   8   6      297.69      408.67     56.97 o 
   7   8   6        0.84      -13.79     48.88 o 
  -7   9   6       99.15      137.24     41.69 o 
  -6   9   6        4.34       37.84     44.12 o 
  -5   9   6        1.68      -19.03     26.00 o 
  -4   9   6     2911.99     2771.51     87.01 o 
  -3   9   6      409.55      469.86     60.54 o 
  -2   9   6     6615.71     6392.51    141.04 o 
  -1   9   6       67.96       92.00     26.86 o 
   0   9   6    19753.68    19034.52    309.97 o 
   1   9   6     1714.50     1508.10     71.88 o 
   2   9   6    13199.07    13098.32    239.30 o 
   3   9   6      458.19      447.90     43.92 o 
   4   9   6     2480.29     2497.46     87.41 o 
   5   9   6     1151.14     1072.59     81.64 o 
   6   9   6      590.13      634.22     73.56 o 
  -7  10   6      122.58       94.64     41.72 o 
  -6  10   6       36.86       32.51     38.81 o 
  -5  10   6       28.03       42.85     31.70 o 
  -4  10   6      298.10      318.16     47.90 o 
  -3  10   6     3039.50     2953.99    115.88 o 
  -2  10   6      346.78      403.51     42.43 o 
  -1  10   6    11956.07    10994.09    256.12 o 
   0  10   6       21.17       37.57     35.04 o 
   1  10   6    11682.64    10600.96    355.64 o 
   2  10   6     2233.65     2167.85    109.59 o 
   3  10   6     2543.45     2507.11     89.11 o 
   4  10   6     1004.06     1136.97     70.06 o 
   5  10   6     2449.98     2305.74    110.94 o 
   6  10   6       26.79       19.77     41.50 o 
  -6  11   6       22.26       21.52     34.68 o 
  -5  11   6      184.14      152.41     44.86 o 
  -4  11   6      312.28      422.46    115.95 o 
  -3  11   6        4.34      -11.02     28.53 o 
  -2  11   6      619.79      630.88     56.65 o 
  -1  11   6        0.56       92.50     29.13 o 
   0  11   6     4087.53     4150.17    113.62 o 
   1  11   6     1262.05     1287.74     74.15 o 
   2  11   6     5447.57     5164.07    134.78 o 
   3  11   6      701.51      809.15     61.46 o 
   4  11   6      986.25     1076.52     72.53 o 
   5  11   6      226.36      294.83     65.72 o 
  -5  12   6       16.23      -18.09     70.85 o 
  -4  12   6      119.89      175.11     42.78 o 
  -3  12   6       19.38       11.09     31.97 o 
  -2  12   6      183.92      194.35     34.97 o 
  -1  12   6        4.24       47.24     26.01 o 
   0  12   6       71.27      142.81     31.67 o 
   1  12   6      669.56      871.65     64.65 o 
   2  12   6      155.78      255.37     39.59 o 
   3  12   6       51.10       73.07     36.07 o 
   4  12   6      212.07      334.70     56.93 o 
   5  12   6        0.06       50.12     32.15 o 
  -4  13   6        8.97      -19.10     69.02 o 
  -3  13   6       23.63       69.75     35.17 o 
  -2  13   6       89.09      102.50     38.73 o 
  -1  13   6      288.75      391.53     46.90 o 
   0  13   6      947.39      853.12     61.47 o 
   1  13   6       77.13      157.94     71.10 o 
   2  13   6      813.01      913.86     83.22 o 
   3  13   6       21.64       80.39     34.36 o 
   4  13   6      745.60      901.26    123.82 o 
  -3  14   6      619.79      632.87    171.66 o 
  -2  14   6      213.04      283.83     53.26 o 
  -1  14   6     1208.63     1202.58    140.37 o 
   0  14   6      248.38      290.20     53.88 o 
   1  14   6     1325.60     1450.65    101.80 o 
   2  14   6       64.57      109.61     45.34 o 
   3  14   6     2318.91     2416.08    189.78 o 
  -1  15   6      197.75      193.82     73.47 o 
   0  15   6     1471.81     1629.07    161.71 o 
  -9   1   7      449.48      635.35     80.69 o 
  -8   1   7      405.96      405.58     86.23 o 
  -7   1   7     1945.08     2006.39     80.16 o 
  -6   1   7     3395.43     3329.19     84.60 o 
  -5   1   7     3511.43     3105.21     96.85 o 
  -4   1   7     1198.23     1150.62     39.24 o 
  -3   1   7    14436.14    14871.65    204.21 o 
  -2   1   7      871.15      856.81     18.86 o 
  -1   1   7     3986.15     3867.66     64.89 o 
   0   1   7     7492.13     8596.85    134.06 o 
   1   1   7     7256.30     7727.67     94.40 o 
   2   1   7      258.52      229.23     18.09 o 
   3   1   7        1.58        6.04      9.02 o 
   4   1   7      342.01      335.74     28.14 o 
   5   1   7        9.20       50.07     17.04 o 
   6   1   7     1431.04     1344.71    137.15 o 
   7   1   7        1.16       20.48     28.38 o 
   8   1   7      825.81      790.57     79.72 o 
  -9   2   7      436.26      469.04     71.87 o 
  -8   2   7     2213.07     2074.60    206.56 o 
  -7   2   7      889.81      963.61     66.34 o 
  -6   2   7     5657.43     5104.36    125.45 o 
  -5   2   7     1931.81     1919.67     57.22 o 
  -4   2   7    15282.63    15173.97    217.43 o 
  -3   2   7     1845.50     1706.10     56.31 o 
  -2   2   7    17585.56    18534.84    214.98 o 
  -1   2   7    44475.15    48431.80    583.07 o 
   0   2   7        5.05       14.21      7.24 o 
   1   2   7     4432.66     5170.44     68.19 o 
   2   2   7        4.12       18.29      8.94 o 
   3   2   7     1687.47     1625.18     49.01 o 
   4   2   7        0.56       26.41     13.41 o 
   5   2   7     1507.08     1366.30     53.52 o 
   6   2   7      671.54      803.14     66.05 o 
   7   2   7     3511.55     3505.29    192.59 o 
   8   2   7      166.39      235.92     95.93 o 
  -9   3   7     1137.43     1180.60    172.98 o 
  -8   3   7        3.99       87.61     28.40 o 
  -7   3   7     4332.89     4038.93    127.94 o 
  -6   3   7       54.86       80.39     22.85 o 
  -5   3   7    13763.84    13137.76    571.43 o 
  -4   3   7     4451.81     4306.53     98.25 o 
  -3   3   7    11835.99    11355.66    164.64 o 
  -2   3   7    26380.68    27952.13    351.59 o 
  -1   3   7     4399.31     4452.60     63.95 o 
   0   3   7     1493.78     1312.55     26.23 o 
   1   3   7     6007.15     5887.29     89.96 o 
   2   3   7      934.79      913.61     30.80 o 
   3   3   7      630.37      633.51     31.49 o 
   4   3   7      364.42      325.97     46.83 o 
   5   3   7     1399.43     1309.50     87.57 o 
   6   3   7     3134.00     2959.16    217.97 o 
   7   3   7     1029.15     1176.32     91.74 o 
  -9   4   7        7.52       91.95     57.31 o 
  -8   4   7     1839.09     1950.90     83.24 o 
  -7   4   7      209.48      208.32     42.11 o 
  -6   4   7     4592.87     4581.15    118.03 o 
  -5   4   7     1672.77     1678.11     70.17 o 
  -4   4   7    21064.77    20936.85    328.94 o 
  -3   4   7     3765.96     3508.85    118.93 o 
  -2   4   7     4568.56     4335.36     88.36 o 
  -1   4   7     6022.54     5454.09     88.25 o 
   0   4   7     3985.75     4116.43     71.45 o 
   1   4   7    10416.62    10354.25    147.63 o 
   2   4   7       11.67       15.04     15.01 o 
   3   4   7      176.64      204.58     23.36 o 
   4   4   7      585.92      534.12     36.26 o 
   5   4   7     2477.05     2430.55     75.57 o 
   6   4   7     1350.55     1371.52     77.32 o 
   7   4   7     1737.01     1592.48     93.08 o 
   8   4   7      673.05      716.71     83.07 o 
  -8   5   7      225.06      255.55     65.36 o 
  -7   5   7     1702.11     1556.51     69.82 o 
  -6   5   7        6.24       29.69     18.05 o 
  -5   5   7     2957.35     2836.73     82.58 o 
  -4   5   7     1528.66     1446.53     53.49 o 
  -3   5   7     2579.10     2648.98     70.71 o 
  -2   5   7    10577.11    10529.70    177.67 o 
  -1   5   7      473.91      452.63     27.33 o 
   0   5   7      723.16      587.72     29.47 o 
   1   5   7     3638.91     3296.37     65.82 o 
   2   5   7     4839.01     4646.89     91.13 o 
   3   5   7    12463.19    12670.00    215.85 o 
   4   5   7       48.37       59.56     18.71 o 
   5   5   7     4716.94     4375.56    109.06 o 
   6   5   7       12.38       73.67     26.79 o 
   7   5   7     1001.30     1133.25    141.79 o 
   8   5   7      555.36      639.55    152.75 o 
  -8   6   7      176.94      207.91     50.47 o 
  -7   6   7     1038.38      991.01     59.99 o 
  -6   6   7      156.10      165.27     27.66 o 
  -5   6   7      436.79      434.55     38.28 o 
  -4   6   7      261.60      290.14     30.23 o 
  -3   6   7     2761.47     2630.07     95.57 o 
  -2   6   7     3425.30     3363.25     81.61 o 
  -1   6   7    18291.53    20122.23    412.89 o 
   0   6   7    17576.46    17745.79    299.94 o 
   1   6   7    11048.24    11341.55    146.07 o 
   2   6   7     8481.22     8194.68    133.81 o 
   3   6   7     6248.06     6257.54    130.07 o 
   4   6   7     8236.52     8050.92    161.27 o 
   5   6   7     1965.20     1903.92     68.74 o 
   6   6   7     2896.76     2969.84    199.18 o 
   7   6   7      141.86      197.27     43.88 o 
  -8   7   7     1570.46     1558.03    164.64 o 
  -7   7   7       32.80       48.38     32.13 o 
  -6   7   7      354.87      362.32     39.27 o 
  -5   7   7     1911.29     1848.87     68.24 o 
  -4   7   7      933.70      942.51     47.81 o 
  -3   7   7      696.38      696.97     40.63 o 
  -2   7   7     2682.32     2561.48     73.41 o 
  -1   7   7     4819.16     4646.39    104.06 o 
   0   7   7     8137.37     8551.53    177.26 o 
   1   7   7    19105.24    18468.43    226.73 o 
   2   7   7     6894.76     6912.44    123.02 o 
   3   7   7     4848.57     4879.61     99.79 o 
   4   7   7     4005.70     3484.43     95.58 o 
   5   7   7     3073.86     3149.41    118.73 o 
   6   7   7     1516.85     1524.89     86.59 o 
   7   7   7      274.64      338.27     54.58 o 
  -7   8   7      928.90     1014.14     86.30 o 
  -6   8   7      440.29      456.71     59.13 o 
  -5   8   7      266.82      296.64     40.63 o 
  -4   8   7     3581.63     3213.76     92.84 o 
  -3   8   7      607.77      604.80     49.94 o 
  -2   8   7     3955.04     3598.21     94.00 o 
  -1   8   7      688.97      750.31     44.82 o 
   0   8   7     3387.87     3207.84     69.51 o 
   1   8   7     2468.89     2504.48    145.64 o 
   2   8   7     1980.16     1824.20     57.97 o 
   3   8   7     3474.45     3456.88     84.07 o 
   4   8   7     2135.98     2096.46     65.98 o 
   5   8   7      386.86      482.30     57.52 o 
   6   8   7      130.23      160.85     38.53 o 
   7   8   7      480.11      509.81    100.08 o 
  -7   9   7      148.99      217.65     48.67 o 
  -6   9   7       35.02       32.31     30.41 o 
  -5   9   7       81.75       76.57     34.79 o 
  -4   9   7       22.08        7.66     26.67 o 
  -3   9   7      932.45      866.78     52.74 o 
  -2   9   7      161.17      143.46     28.95 o 
  -1   9   7      172.69      162.30     29.67 o 
   0   9   7       13.35       86.99     23.83 o 
   1   9   7       45.81       78.09     25.01 o 
   2   9   7      418.74      526.47     45.87 o 
   3   9   7       58.18       66.09     26.83 o 
   4   9   7      333.60      362.41     41.31 o 
   5   9   7        6.06      115.39     29.03 o 
   6   9   7      250.17      298.42     73.96 o 
  -7  10   7      105.53      121.43     63.71 o 
  -6  10   7        8.81       -6.83     37.47 o 
  -5  10   7       49.18       49.82     35.33 o 
  -4  10   7      428.07      405.23     43.57 o 
  -3  10   7        8.19       17.50     28.58 o 
  -2  10   7       64.47       52.42     24.03 o 
  -1  10   7     1185.20     1106.97     55.48 o 
   0  10   7     1069.99     1053.70     56.50 o 
   1  10   7      597.76      674.17     50.86 o 
   2  10   7     1385.28     1321.17     66.50 o 
   3  10   7       38.49       80.05     37.97 o 
   4  10   7      920.65     1175.71     81.91 o 
   5  10   7      600.54      654.80     74.78 o 
   6  10   7      272.65      280.16     51.84 o 
  -6  11   7      275.49      253.02     52.69 o 
  -5  11   7        0.09       18.70     39.00 o 
  -4  11   7       68.35       83.87     41.50 o 
  -3  11   7      362.64      478.54     47.75 o 
  -2  11   7      596.95      627.87     68.43 o 
  -1  11   7     1738.77     1754.45     72.68 o 
   0  11   7     1984.56     1846.11     72.90 o 
   1  11   7     4598.29     4151.41    115.01 o 
   2  11   7     1954.53     1766.81     76.33 o 
   3  11   7     2209.41     2068.83    103.86 o 
   4  11   7     2494.76     2249.00    113.55 o 
   5  11   7     2215.71     2023.89    160.43 o 
  -5  12   7       84.20       65.92     37.73 o 
  -4  12   7      192.53      196.46     48.09 o 
  -3  12   7      352.29      401.80     77.38 o 
  -2  12   7     1551.36     1553.94     71.77 o 
  -1  12   7     1231.69     1206.40     64.43 o 
   0  12   7     3399.24     3489.02    123.26 o 
   1  12   7     2428.25     2454.81    112.89 o 
   2  12   7     4554.50     4100.26    152.92 o 
   3  12   7     1817.82     1702.57     97.46 o 
   4  12   7     3796.07     3794.73    155.28 o 
   5  12   7      908.51      964.34     92.42 o 
  -4  13   7      151.45      153.96     46.45 o 
  -3  13   7       31.50       73.13     38.20 o 
  -2  13   7     1323.08     1236.10     83.91 o 
  -1  13   7      322.18      465.36     90.77 o 
   0  13   7     2126.65     2072.15    288.64 o 
   1  13   7     1614.95     1590.01     97.29 o 
   2  13   7     2018.77     1793.18    101.01 o 
   3  13   7     2086.14     2135.12    112.54 o 
   4  13   7      150.86      202.95     49.84 o 
  -3  14   7      585.50      560.34    120.46 o 
  -2  14   7       96.76      247.77     83.48 o 
  -1  14   7      945.59     1204.17    145.74 o 
   0  14   7        0.46       -2.51     32.86 o 
   1  14   7      912.73      965.71     86.81 o 
   2  14   7      544.18      601.92    149.21 o 
  -9   0   8      795.96      957.38    148.05 o 
  -7   0   8     1093.24     1201.12    118.38 o 
  -6   0   8     1583.19     1784.82    103.43 o 
  -5   0   8    18210.45    17960.43    502.71 o 
  -4   0   8    21998.24    22700.26    430.10 o 
  -3   0   8    36098.62    37154.19    661.89 o 
  -2   0   8     2731.95     2743.10     57.99 o 
  -1   0   8    54967.07    58570.91    816.75 o 
   0   0   8     3447.95     4106.51     73.11 o 
   1   0   8    11855.82    14376.07    256.97 o 
   2   0   8      935.92      980.16     37.19 o 
   3   0   8     2226.95     2109.69     96.29 o 
   4   0   8      169.29      183.69     40.64 o 
   5   0   8     1461.15     1565.76     70.68 o 
   6   0   8      572.28      508.10     79.09 o 
   7   0   8     3250.30     3113.52    176.48 o 
   8   0   8      789.11      769.66    110.82 o 
  -9   1   8      170.73      201.88     77.13 o 
  -8   1   8      273.11      342.10     44.87 o 
  -7   1   8     1492.66     1400.55     66.28 o 
  -6   1   8     4840.60     4804.21    162.70 o 
  -5   1   8     7149.39     6754.05    240.07 o 
  -4   1   8    10220.84     9414.38    148.53 o 
  -3   1   8    21211.60    23147.21    292.37 o 
  -2   1   8    21912.85    22041.78    229.26 o 
  -1   1   8    17231.52    18435.35    209.20 o 
   0   1   8     8342.62     8414.60    148.06 o 
   1   1   8     6148.26     6236.56     79.56 o 
   2   1   8      100.63      169.55     11.91 o 
   3   1   8       26.46       24.96     10.86 o 
   4   1   8      367.02      370.26     30.43 o 
   5   1   8      119.73       99.49     21.66 o 
   6   1   8     2377.18     2438.71    170.74 o 
   7   1   8      315.49      366.63    101.12 o 
   8   1   8     2563.88     2635.30    122.55 o 
  -9   2   8       62.42      108.15     78.36 o 
  -8   2   8      889.54      983.35     95.78 o 
  -7   2   8      204.17      195.13     32.19 o 
  -6   2   8     2246.82     2229.18     77.74 o 
  -5   2   8     3376.48     3109.14     75.79 o 
  -4   2   8     1992.27     1849.82     53.95 o 
  -3   2   8     2948.65     2642.49     57.30 o 
  -2   2   8     1257.53     1461.70     31.61 o 
  -1   2   8     5742.26     5733.75     76.11 o 
   0   2   8    17079.90    18509.83    238.96 o 
   1   2   8    11210.63    11683.25    138.77 o 
   2   2   8     1757.32     1740.17     33.63 o 
   3   2   8      553.41      568.97     29.55 o 
   4   2   8     1616.18     1517.84     52.60 o 
   5   2   8     2113.76     2046.54     67.12 o 
   6   2   8      613.68      496.14     54.32 o 
   7   2   8      686.18      825.80    105.20 o 
   8   2   8       29.26        9.69     37.90 o 
  -9   3   8      149.36      277.43     69.88 o 
  -8   3   8      472.37      490.85     50.15 o 
  -7   3   8      276.56      258.93     35.74 o 
  -6   3   8      316.18      331.02     70.66 o 
  -5   3   8      325.79      306.74     32.80 o 
  -4   3   8       15.78       53.01     13.61 o 
  -3   3   8     2304.08     2655.26     58.22 o 
  -2   3   8      209.56      275.13     16.41 o 
  -1   3   8     2748.80     2923.06     47.74 o 
   0   3   8      346.53      368.23     19.15 o 
   1   3   8    16659.04    16925.26    221.63 o 
   2   3   8      164.44      175.70     11.59 o 
   3   3   8     9188.54     9447.86    166.46 o 
   4   3   8      325.33      300.41     29.28 o 
   5   3   8     2484.17     2309.19     73.66 o 
   6   3   8       36.75       47.50     27.69 o 
   7   3   8     1024.35     1309.60    128.73 o 
   8   3   8      171.53      268.00     94.41 o 
  -8   4   8      575.17      558.35     57.95 o 
  -7   4   8     2520.51     2199.93    105.39 o 
  -6   4   8      117.02      112.08     25.54 o 
  -5   4   8     4378.81     3969.61    101.12 o 
  -4   4   8       20.73       66.48     18.55 o 
  -3   4   8     6187.80     6131.56    135.39 o 
  -2   4   8     3009.42     3115.70     70.95 o 
  -1   4   8     5412.78     5699.25     91.77 o 
   0   4   8     7902.41     8313.39    122.32 o 
   1   4   8     1647.11     1574.87     42.10 o 
   2   4   8     9970.53    10216.31    151.22 o 
   3   4   8      440.69      455.05     44.90 o 
   4   4   8     2222.38     2201.80     67.99 o 
   5   4   8       19.39       82.73     21.29 o 
   6   4   8     2256.93     1972.38     94.83 o 
   7   4   8       40.71       86.30     34.81 o 
   8   4   8      329.85      500.56     73.57 o 
  -8   5   8     1910.90     1847.29     96.49 o 
  -7   5   8       57.89      104.83     25.19 o 
  -6   5   8     1187.47     1156.39     57.25 o 
  -5   5   8      828.07      881.20     72.29 o 
  -4   5   8     3860.46     3666.91     92.51 o 
  -3   5   8     1194.57     1021.39     74.50 o 
  -2   5   8     7630.67     7431.81    136.15 o 
  -1   5   8      107.49      119.27     14.78 o 
   0   5   8     5563.90     5769.34     96.67 o 
   1   5   8     2360.07     2136.69     50.98 o 
   2   5   8      631.32      542.19     28.50 o 
   3   5   8     3529.67     3367.95    130.82 o 
   4   5   8      796.99      842.48     45.09 o 
   5   5   8     2957.30     2911.10     86.78 o 
   6   5   8      542.24      582.28     68.90 o 
   7   5   8       45.44      101.69     34.27 o 
   8   5   8      838.30      925.99    235.74 o 
  -8   6   8      275.46      324.83     54.16 o 
  -7   6   8      594.72      614.98     51.96 o 
  -6   6   8      856.51      939.22     54.79 o 
  -5   6   8     1882.28     1839.38     66.23 o 
  -4   6   8     3052.81     2813.72     80.11 o 
  -3   6   8     7336.82     7391.09    144.80 o 
  -2   6   8        1.28       52.23     20.80 o 
  -1   6   8     2071.39     1802.97     92.48 o 
   0   6   8      405.32      348.46     24.92 o 
   1   6   8     6357.34     6575.99     94.08 o 
   2   6   8      226.76      227.10     22.95 o 
   3   6   8        3.57       73.42     16.68 o 
   4   6   8      303.04      346.95     35.66 o 
   5   6   8      353.84      406.34     38.80 o 
   6   6   8       94.45      120.14     33.65 o 
   7   6   8     1329.56     1486.65    193.69 o 
  -8   7   8       52.03       57.20     37.21 o 
  -7   7   8     1079.60     1111.41     87.53 o 
  -6   7   8       25.63       42.43     19.43 o 
  -5   7   8     1251.98     1129.30     65.28 o 
  -4   7   8     1692.93     1727.78     83.00 o 
  -3   7   8        5.57       21.86     19.45 o 
  -2   7   8     7900.56     7670.68    149.63 o 
  -1   7   8      320.61      330.58     30.77 o 
   0   7   8     5013.56     5024.52    108.62 o 
   1   7   8      327.78      279.50     26.21 o 
   2   7   8      922.82      784.31     49.41 o 
   3   7   8     2630.74     2519.38     92.41 o 
   4   7   8      246.78      292.60     41.80 o 
   5   7   8     2561.44     2645.27     85.94 o 
   6   7   8      240.18      325.17     76.16 o 
   7   7   8      344.14      305.74     69.44 o 
  -7   8   8      438.73      488.57     67.80 o 
  -6   8   8     1570.18     1548.68     87.40 o 
  -5   8   8       74.70       97.78     24.11 o 
  -4   8   8     2371.57     2185.89     74.95 o 
  -3   8   8      398.41      454.95     39.55 o 
  -2   8   8       38.70       36.71     19.47 o 
  -1   8   8      777.09      848.32     47.02 o 
   0   8   8     9966.76    10005.74    228.30 o 
   1   8   8      309.07      369.39     37.42 o 
   2   8   8     5570.78     5314.40    107.73 o 
   3   8   8      326.10      346.71     42.11 o 
   4   8   8     5456.17     5433.58    115.31 o 
   5   8   8       27.11       36.29     29.44 o 
   6   8   8     2621.11     2659.02    176.48 o 
   7   8   8      412.62      539.22    105.20 o 
  -7   9   8     1296.45     1290.39     96.88 o 
  -6   9   8     2053.52     2035.15    119.30 o 
  -5   9   8     1028.19     1004.51     57.32 o 
  -4   9   8      338.29      346.67     38.34 o 
  -3   9   8       56.38       56.27     22.51 o 
  -2   9   8      472.50      447.17     40.76 o 
  -1   9   8     2643.10     2694.49     83.12 o 
   0   9   8       89.72      108.17     26.90 o 
   1   9   8     7911.59     7469.00    279.64 o 
   2   9   8       21.56       50.84     25.50 o 
   3   9   8     5549.62     5477.13    134.33 o 
   4   9   8       31.95       63.85     21.34 o 
   5   9   8     7824.66     7442.62    387.13 o 
   6   9   8      163.23      292.86     52.39 o 
  -7  10   8      571.90      677.28    103.07 o 
  -6  10   8      596.84      558.94     69.03 o 
  -5  10   8      244.30      281.74     50.75 o 
  -4  10   8        8.79       -7.55     27.04 o 
  -3  10   8      490.14      506.44     45.94 o 
  -2  10   8      634.53      625.32     79.90 o 
  -1  10   8       34.90       49.71     24.66 o 
   0  10   8     3504.67     3501.85    109.51 o 
   1  10   8       89.05      116.76     29.22 o 
   2  10   8     7362.59     7098.35    161.14 o 
   3  10   8       39.41       56.82     45.95 o 
   4  10   8     8009.91     7830.95    526.32 o 
   5  10   8      167.14      217.33     45.60 o 
   6  10   8     2476.33     2440.05    126.94 o 
  -6  11   8      312.36      330.87     83.24 o 
  -5  11   8      410.93      494.47     64.78 o 
  -4  11   8       29.45       12.04     53.46 o 
  -3  11   8      344.94      302.05     40.54 o 
  -2  11   8       89.19       47.83     23.12 o 
  -1  11   8      370.28      403.22     43.61 o 
   0  11   8       17.61       72.35     31.84 o 
   1  11   8     1738.87     1636.74     89.51 o 
   2  11   8       26.96      166.06     53.34 o 
   3  11   8     3152.13     2889.08    125.22 o 
   4  11   8      321.23      350.04     53.72 o 
   5  11   8     1296.48     1455.16     98.49 o 
  -5  12   8       41.96       20.73     75.61 o 
  -4  12   8      421.46      463.70     64.48 o 
  -3  12   8      290.52      334.63     62.55 o 
  -2  12   8       41.07        6.92     21.48 o 
  -1  12   8      138.26      174.43     41.66 o 
   0  12   8       10.88       47.16     33.12 o 
   1  12   8      113.52      170.90     41.12 o 
   2  12   8      273.26      264.15     49.56 o 
   3  12   8       91.92      187.31     42.68 o 
   4  12   8       87.84      187.60     45.00 o 
  -4  13   8       20.89       54.46     74.88 o 
  -3  13   8       15.42       69.07     36.06 o 
  -2  13   8      589.21      549.60    111.18 o 
  -1  13   8      273.20      232.97     54.31 o 
   0  13   8      985.10     1000.77     86.11 o 
   1  13   8     1129.45     1066.83     88.06 o 
   2  13   8        8.92       23.87     32.23 o 
   3  13   8     1215.98     1331.87    101.94 o 
  -3  14   8      148.17      232.27     98.98 o 
  -2  14   8      535.46      666.29    122.90 o 
  -1  14   8      247.99      299.78     54.19 o 
   0  14   8      950.94     1032.32     90.69 o 
   1  14   8      107.48      134.78     39.74 o 
   2  14   8     1447.42     1565.65    104.36 o 
  -9   1   9      343.04      423.53    101.18 o 
  -8   1   9       22.42        5.37     21.14 o 
  -7   1   9      407.27      391.98     37.73 o 
  -6   1   9     1745.42     1816.68     60.85 o 
  -5   1   9      494.82      475.23     46.95 o 
  -4   1   9    13256.27    13495.18    252.94 o 
  -3   1   9      193.94      209.67     12.08 o 
  -2   1   9     4669.40     4634.64     60.99 o 
  -1   1   9     1445.10     1645.43     36.08 o 
   0   1   9      268.49      427.67     18.57 o 
   1   1   9     1046.73     1091.60     23.73 o 
   2   1   9     3335.48     3246.12     52.58 o 
   3   1   9     1858.65     1958.20     55.83 o 
   4   1   9     1032.44      909.30     40.77 o 
   5   1   9       13.08       14.67     16.57 o 
   6   1   9      143.46      204.85     38.87 o 
   7   1   9     1264.01     1161.18     84.34 o 
   8   1   9        0.74       -7.60     27.05 o 
  -9   2   9       40.09       87.44     40.78 o 
  -8   2   9       72.18       91.90     27.47 o 
  -7   2   9      879.76      884.57     59.96 o 
  -6   2   9      511.42      527.18     39.04 o 
  -5   2   9    11329.36    10629.92    354.73 o 
  -4   2   9      141.71      183.69     20.55 o 
  -3   2   9    17412.88    17928.71    242.19 o 
  -2   2   9       22.17       34.65      8.47 o 
  -1   2   9    64924.26    68486.03    736.23 o 
   0   2   9       15.07       32.10      8.49 o 
   1   2   9    12393.95    13145.08    175.88 o 
   2   2   9      714.18      734.03     27.07 o 
   3   2   9     3392.67     3349.62     78.74 o 
   4   2   9        7.00        7.55     12.17 o 
   5   2   9        6.87       28.41     16.25 o 
   6   2   9      430.93      530.69    125.10 o 
   7   2   9      109.97      107.04     45.65 o 
   8   2   9      993.63     1286.38    329.93 o 
  -9   3   9       47.31       92.11     29.68 o 
  -8   3   9      624.79      689.13     60.18 o 
  -7   3   9       85.85      133.29     26.66 o 
  -6   3   9     3499.68     3577.78    101.21 o 
  -5   3   9      571.99      625.54     37.91 o 
  -4   3   9    13455.57    13859.56    203.95 o 
  -3   3   9       10.73       41.71     11.13 o 
  -2   3   9    46060.36    46689.10    514.20 o 
  -1   3   9     7616.31     7960.66    103.14 o 
   0   3   9    35997.61    38308.25    421.19 o 
   1   3   9     2500.61     2462.51     48.69 o 
   2   3   9    11479.48    11874.21    146.55 o 
   3   3   9     1381.32     1461.14     49.33 o 
   4   3   9      886.19      885.86     41.95 o 
   5   3   9      185.09      191.30     27.87 o 
   6   3   9      110.14      124.75     33.55 o 
   7   3   9      422.52      524.83    122.36 o 
   8   3   9      626.44      780.55    127.24 o 
  -8   4   9      851.57      889.52     65.17 o 
  -7   4   9      171.97      168.12     29.58 o 
  -6   4   9      292.00      298.96     35.73 o 
  -5   4   9     6245.21     5828.51    153.17 o 
  -4   4   9      248.19      242.57     26.75 o 
  -3   4   9    18833.03    19068.15    357.77 o 
  -2   4   9     4849.92     4873.12     75.70 o 
  -1   4   9    17298.38    17171.87    204.41 o 
   0   4   9     7741.84     8399.47    123.53 o 
   1   4   9    16142.34    16801.81    225.39 o 
   2   4   9    14567.16    14985.86    208.71 o 
   3   4   9     2215.15     2237.09     56.66 o 
   4   4   9     1048.92     1074.51     46.89 o 
   5   4   9      327.65      334.53     34.94 o 
   6   4   9      582.16      615.31     63.90 o 
   7   4   9      863.19      881.27     85.99 o 
   8   4   9       61.19       30.24     35.21 o 
  -8   5   9        2.10       21.79     21.72 o 
  -7   5   9     2883.66     2659.71    114.65 o 
  -6   5   9      870.98      744.32     54.36 o 
  -5   5   9     2015.02     1846.69     66.04 o 
  -4   5   9     2824.47     2435.19     72.08 o 
  -3   5   9      435.36      558.17     53.96 o 
  -2   5   9     7074.56     6806.81    128.15 o 
  -1   5   9     5602.41     5939.56    100.29 o 
   0   5   9     6710.59     7164.13    113.68 o 
   1   5   9     3700.56     3371.95     68.10 o 
   2   5   9     2278.48     2141.71     54.43 o 
   3   5   9     8267.94     7641.01    174.27 o 
   4   5   9     1451.76     1380.87     55.15 o 
   5   5   9     3498.88     3406.14     95.50 o 
   6   5   9     1231.82     1345.26    102.89 o 
   7   5   9     1022.07      958.60    105.39 o 
  -8   6   9     2480.86     2431.44    118.40 o 
  -7   6   9       43.28      103.14     26.56 o 
  -6   6   9     2828.40     2508.43     83.93 o 
  -5   6   9       15.53       20.80     20.55 o 
  -4   6   9     2722.62     2713.14     79.37 o 
  -3   6   9       10.98       18.27     14.47 o 
  -2   6   9      296.85      419.30     42.16 o 
  -1   6   9      194.17      340.17     37.21 o 
   0   6   9      299.68      279.02     30.66 o 
   1   6   9     1419.20     1396.34     47.74 o 
   2   6   9     5755.78     5356.77    101.95 o 
   3   6   9     3742.11     3878.86     84.35 o 
   4   6   9     6225.26     6016.44    116.96 o 
   5   6   9     3751.71     3676.32    101.67 o 
   6   6   9     2464.76     2376.53    105.73 o 
   7   6   9      933.79      791.02    112.53 o 
  -8   7   9      252.35      371.52     60.03 o 
  -7   7   9     4170.30     3971.46    118.31 o 
  -6   7   9       58.37       12.08     18.21 o 
  -5   7   9     2204.53     2083.99     83.15 o 
  -4   7   9      631.26      674.92     45.61 o 
  -3   7   9     1765.61     1630.53     59.24 o 
  -2   7   9     1583.69     1635.74     58.22 o 
  -1   7   9        6.55        7.13     14.81 o 
   0   7   9     3518.70     3653.25     78.02 o 
   1   7   9     2896.19     2688.50     92.80 o 
   2   7   9     2066.90     2006.32     57.86 o 
   3   7   9     6676.74     6627.78    129.21 o 
   4   7   9     2728.46     2464.95     70.30 o 
   5   7   9     3767.51     3694.92    105.59 o 
   6   7   9     1743.09     1832.53    142.31 o 
   7   7   9     1143.40     1282.95    140.60 o 
  -7   8   9      517.23      454.03     63.69 o 
  -6   8   9     1684.05     1619.89     69.91 o 
  -5   8   9        3.47       19.13     20.78 o 
  -4   8   9      572.10      540.75     43.86 o 
  -3   8   9      104.42      162.65     28.63 o 
  -2   8   9       31.84        6.62     18.28 o 
  -1   8   9      991.93      841.00    100.53 o 
   0   8   9        0.16       20.36     20.08 o 
   1   8   9     1381.48     1371.17     53.38 o 
   2   8   9      789.59      812.85     63.00 o 
   3   8   9      334.97      316.05     31.22 o 
   4   8   9     2934.47     2934.54     98.84 o 
   5   8   9     1960.35     1940.46    100.67 o 
   6   8   9     1035.85     1160.48    133.77 o 
   7   8   9      129.93      151.59     55.53 o 
  -7   9   9       12.61       39.20     33.37 o 
  -6   9   9      167.08      273.60     48.12 o 
  -5   9   9        3.65       12.18     19.32 o 
  -4   9   9      969.06     1051.76     63.96 o 
  -3   9   9      187.15      172.76     29.69 o 
  -2   9   9      357.59      371.06     47.38 o 
  -1   9   9        1.29      -17.84     17.84 o 
   0   9   9       81.51       94.47     24.88 o 
   1   9   9        4.40       17.78     46.99 o 
   2   9   9      701.87      661.11     53.76 o 
   3   9   9        2.88        7.32     19.22 o 
   4   9   9      496.32      502.46     47.64 o 
   5   9   9      108.88      239.06    136.39 o 
   6   9   9       26.42       81.97     34.01 o 
  -6  10   9      807.29      817.52     79.41 o 
  -5  10   9       91.65      112.58     59.87 o 
  -4  10   9      324.56      323.60     39.76 o 
  -3  10   9      124.66      133.60     33.27 o 
  -2  10   9       83.67      105.41     27.89 o 
  -1  10   9       96.93      106.17     28.96 o 
   0  10   9      465.09      537.15     44.93 o 
   1  10   9       91.64       29.85     27.79 o 
   2  10   9      327.27      497.97     60.29 o 
   3  10   9      152.39      220.24     44.40 o 
   4  10   9     2120.65     2153.40    109.30 o 
   5  10   9      393.95      401.22     60.20 o 
   6  10   9      269.58      419.17     62.55 o 
  -6  11   9       92.20      107.09     64.20 o 
  -5  11   9     1126.44     1199.96    112.44 o 
  -4  11   9        1.71       35.99     32.08 o 
  -3  11   9      491.09      537.96     61.95 o 
  -2  11   9        0.50       -1.41     44.69 o 
  -1  11   9        0.18       -0.71     27.77 o 
   0  11   9      921.45      950.36     77.30 o 
   1  11   9      924.92      891.17    114.67 o 
   2  11   9     2124.14     1945.11    100.45 o 
   3  11   9     2392.03     2491.62    149.32 o 
   4  11   9     1288.59     1329.34    100.97 o 
   5  11   9     1732.67     1762.47    104.58 o 
  -5  12   9       16.79       90.16     41.20 o 
  -4  12   9     1475.71     1521.68     96.24 o 
  -3  12   9       25.29       41.17     53.18 o 
  -2  12   9       90.72      101.37     43.30 o 
  -1  12   9      139.96      159.54     45.36 o 
   0  12   9     1189.18     1221.56    105.61 o 
   1  12   9      459.90      423.52     58.94 o 
   2  12   9     1798.57     1670.81     96.65 o 
   3  12   9      543.16      530.91     67.24 o 
   4  12   9     2425.90     2354.03    120.43 o 
  -4  13   9       53.01      106.92     92.27 o 
  -3  13   9       93.13      178.93     92.76 o 
  -2  13   9       23.38       75.75     55.35 o 
  -1  13   9      234.36      307.85     73.97 o 
   0  13   9        2.25       -3.87     31.28 o 
   1  13   9     1244.73     1314.27     97.12 o 
   2  13   9       17.08       47.89     34.42 o 
   3  13   9     2010.83     1985.94    147.31 o 
  -3  14   9      461.16      674.83    133.29 o 
  -2  14   9       95.56      231.53     85.07 o 
  -1  14   9      489.34      552.44     73.62 o 
   0  14   9      224.60      231.51     50.64 o 
   1  14   9      232.16      265.12     51.94 o 
   2  14   9      646.09      645.19    168.67 o 
  -9   0  10      522.70      355.29     90.80 o 
  -8   0  10        1.62       28.73     25.89 o 
  -7   0  10      146.01      182.66     39.89 o 
  -6   0  10      946.15      800.17     92.51 o 
  -5   0  10    13394.22    13604.14    425.09 o 
  -4   0  10    11642.46    11812.88    253.95 o 
  -3   0  10     8102.32     7659.49    133.26 o 
  -2   0  10     1149.66     1103.54     33.97 o 
  -1   0  10    56357.24    60247.83    842.62 o 
   0   0  10     2503.43     1983.97     45.53 o 
   1   0  10    21341.14    22788.88    399.01 o 
   2   0  10    59899.29    62825.99   1064.69 o 
   3   0  10     3732.29     3582.30     94.43 o 
   4   0  10     3421.39     3232.79    103.01 o 
   5   0  10      327.60      353.16     73.54 o 
   6   0  10        0.29      -14.78     19.41 o 
   7   0  10     2247.20     2142.03    146.70 o 
   8   0  10      536.83      582.43     99.22 o 
  -9   1  10        1.34       -1.42     42.60 o 
  -8   1  10      128.82      129.66     30.96 o 
  -7   1  10       37.91       16.69     16.36 o 
  -6   1  10     2519.79     2367.35     70.14 o 
  -5   1  10     2349.59     2207.30     88.71 o 
  -4   1  10     6955.71     7051.68    120.70 o 
  -3   1  10     9956.91     9877.75    116.13 o 
  -2   1  10     5266.18     5165.03     74.93 o 
  -1   1  10    10392.76     9890.48    120.83 o 
   0   1  10    46842.18    50760.21    620.25 o 
   1   1  10    52483.38    55532.21    600.27 o 
   2   1  10     1927.08     1788.49     36.30 o 
   3   1  10    16795.29    17680.95    292.89 o 
   4   1  10      640.62      646.33     38.79 o 
   5   1  10      195.76      219.74     34.22 o 
   6   1  10        9.20       -9.52     24.65 o 
   7   1  10        1.76       71.71     32.83 o 
   8   1  10        3.78        9.99     27.96 o 
  -9   2  10       24.85       37.36     25.57 o 
  -8   2  10      654.82      612.39     56.68 o 
  -7   2  10        1.41       -6.31     16.10 o 
  -6   2  10     1336.76     1266.07     50.73 o 
  -5   2  10     4907.62     5085.32    108.27 o 
  -4   2  10      593.76      663.76     33.92 o 
  -3   2  10     5499.91     5310.95     80.91 o 
  -2   2  10    11375.55    11400.82    142.28 o 
  -1   2  10     4194.91     4106.12    113.22 o 
   0   2  10     1459.38     1369.13     34.42 o 
   1   2  10     2028.13     2074.80     44.12 o 
   2   2  10    10172.25    10041.77    127.13 o 
   3   2  10        0.99        1.89      7.22 o 
   4   2  10     1893.62     1873.54     60.72 o 
   5   2  10     1208.50     1193.80     52.70 o 
   6   2  10      358.57      335.48     46.73 o 
   7   2  10      384.77      616.48     94.59 o 
   8   2  10      293.08      424.01    255.03 o 
  -9   3  10      566.72      766.50     66.65 o 
  -8   3  10      355.46      358.41     43.93 o 
  -7   3  10     3115.02     2940.22     97.19 o 
  -6   3  10     1940.69     1807.39     69.43 o 
  -5   3  10     8302.97     7756.46    312.54 o 
  -4   3  10     1308.89     1218.45     41.86 o 
  -3   3  10     7675.73     7978.89    126.12 o 
  -2   3  10      502.84      587.63     22.02 o 
  -1   3  10      876.74      917.23     23.84 o 
   0   3  10      397.23      358.82     20.79 o 
   1   3  10     1560.65     1608.31     35.39 o 
   2   3  10       45.22       75.94      9.50 o 
   3   3  10      168.38      204.23     15.21 o 
   4   3  10      342.32      392.33     33.55 o 
   5   3  10      109.30      132.35     24.56 o 
   6   3  10     2659.27     2675.58    113.72 o 
   7   3  10       31.12       67.26     30.10 o 
   8   3  10      778.67     1067.56    482.98 o 
  -8   4  10     1266.40     1262.18    102.18 o 
  -7   4  10      285.36      290.95     36.34 o 
  -6   4  10     2358.07     2301.97     79.58 o 
  -5   4  10      467.18      469.46     39.26 o 
  -4   4  10     2404.38     2343.17     83.55 o 
  -3   4  10      850.85      858.03     32.87 o 
  -2   4  10    16758.49    17895.87    215.84 o 
  -1   4  10     2534.77     2553.73     46.59 o 
   0   4  10    11588.38    12142.05    180.52 o 
   1   4  10     5051.60     4896.13     83.19 o 
   2   4  10      113.84      113.92     15.48 o 
   3   4  10     9206.42     9019.42    144.98 o 
   4   4  10       53.00       54.32     18.55 o 
   5   4  10     1629.80     1509.60     61.26 o 
   6   4  10       54.16      127.82     44.55 o 
   7   4  10      754.19      908.58    158.42 o 
  -8   5  10       47.91       39.90     22.28 o 
  -7   5  10     1464.44     1285.20     65.09 o 
  -6   5  10        0.10       18.63     17.82 o 
  -5   5  10     4066.23     4039.30    103.85 o 
  -4   5  10     1070.86     1063.26     46.49 o 
  -3   5  10     3462.57     3306.45     82.14 o 
  -2   5  10    10570.14    10392.76    178.56 o 
  -1   5  10    10278.09    10683.97    157.51 o 
   0   5  10     6718.01     6979.68    164.65 o 
   1   5  10     4656.76     4677.22     85.06 o 
   2   5  10     6483.39     6360.91    109.40 o 
   3   5  10     2478.42     2449.19     69.62 o 
   4   5  10     4067.49     3619.01    188.18 o 
   5   5  10       85.05       88.94     22.41 o 
   6   5  10     1540.78     1465.10    103.80 o 
   7   5  10      193.37      120.59     48.94 o 
  -8   6  10       40.77       27.15     22.33 o 
  -7   6  10      236.57      231.54     36.02 o 
  -6   6  10      384.10      439.56     55.13 o 
  -5   6  10       33.84       77.22     21.50 o 
  -4   6  10      130.09      148.50     24.77 o 
  -3   6  10     4931.83     4938.35    110.27 o 
  -2   6  10     6466.35     6173.75    124.18 o 
  -1   6  10     2801.47     2745.52     62.30 o 
   0   6  10    10581.43    10965.48    164.43 o 
   1   6  10     2205.53     2182.17     56.18 o 
   2   6  10     1317.89     1123.87     46.61 o 
   3   6  10     2005.90     1870.61     66.57 o 
   4   6  10     1090.87     1174.85     46.59 o 
   5   6  10      226.39      304.05     35.14 o 
   6   6  10      225.13      185.40     57.61 o 
   7   6  10       14.03      103.50     50.16 o 
  -8   7  10      112.22      145.09     80.56 o 
  -7   7  10      663.91      707.02     78.54 o 
  -6   7  10      348.96      440.83     43.85 o 
  -5   7  10      380.66      352.24     38.15 o 
  -4   7  10     1351.18     1232.25     79.58 o 
  -3   7  10        6.74       26.74     16.52 o 
  -2   7  10     2339.60     2279.06     69.50 o 
  -1   7  10     2838.34     2982.19     79.08 o 
   0   7  10     2161.32     2167.23     57.49 o 
   1   7  10     1195.63     1144.42     55.75 o 
   2   7  10        0.78       10.83     14.64 o 
   3   7  10     1600.66     1584.11     53.26 o 
   4   7  10      586.61      540.73     46.05 o 
   5   7  10     1085.96     1031.70     61.00 o 
   6   7  10      509.61      741.71    106.30 o 
   7   7  10       12.66       95.57     48.21 o 
  -7   8  10      640.09      780.94     78.93 o 
  -6   8  10     1932.00     2066.40     79.10 o 
  -5   8  10     1604.09     1580.78     65.87 o 
  -4   8  10      378.04      443.18     40.83 o 
  -3   8  10     2919.66     2576.22     80.64 o 
  -2   8  10      215.21      254.06     31.82 o 
  -1   8  10      841.53      838.75     46.42 o 
   0   8  10     1939.75     1839.33     68.13 o 
   1   8  10        0.11       -5.30     14.57 o 
   2   8  10     3038.09     2977.93     77.07 o 
   3   8  10     2142.93     2116.67    100.99 o 
   4   8  10     2018.23     1972.14     77.84 o 
   5   8  10     3445.33     3324.50    135.75 o 
   6   8  10      278.55      310.08     54.94 o 
  -7   9  10     3050.99     2939.10    131.30 o 
  -6   9  10      673.60      679.17     70.90 o 
  -5   9  10     2734.43     2652.00     89.53 o 
  -4   9  10     2790.25     2687.94     88.31 o 
  -3   9  10     1038.93     1090.21     57.44 o 
  -2   9  10     1115.15     1038.40     60.87 o 
  -1   9  10        3.41       17.40     21.62 o 
   0   9  10        0.30       18.34     20.53 o 
   1   9  10      497.78      407.81     52.38 o 
   2   9  10     2356.23     2357.69     83.76 o 
   3   9  10     1962.60     1894.76     76.20 o 
   4   9  10     4338.55     4508.32    127.73 o 
   5   9  10      700.93      613.40     69.47 o 
   6   9  10     3500.16     3318.85    204.92 o 
  -6  10  10     3863.20     3948.55    151.48 o 
  -5  10  10      889.75      958.75     79.55 o 
  -4  10  10     2962.63     2759.87     93.69 o 
  -3  10  10     1040.00      965.28     58.53 o 
  -2  10  10      650.61      734.11     52.25 o 
  -1  10  10      135.08      189.16     32.86 o 
   0  10  10        3.15        9.60     25.89 o 
   1  10  10      716.48      605.98     92.88 o 
   2  10  10      160.39      161.76     63.47 o 
   3  10  10     1704.03     1553.09     95.50 o 
   4  10  10      269.94      337.14     58.47 o 
   5  10  10     3071.49     2891.22    133.48 o 
  -6  11  10       28.42       78.42     73.91 o 
  -5  11  10     1413.16     1497.63    109.72 o 
  -4  11  10     1311.30     1341.40     68.77 o 
  -3  11  10     1032.57     1079.86     63.00 o 
  -2  11  10      466.92      441.17     64.88 o 
  -1  11  10      111.50       97.68     39.97 o 
   0  11  10      150.99       97.32     36.16 o 
   1  11  10      352.83      285.19     72.07 o 
   2  11  10      591.69      690.68    135.42 o 
   3  11  10       22.68       74.99     61.03 o 
   4  11  10      480.35      662.03     76.12 o 
   5  11  10      324.28      405.56     62.79 o 
  -5  12  10        2.02      -49.67     63.46 o 
  -4  12  10      100.46       46.50     76.40 o 
  -3  12  10      235.42      283.35     60.57 o 
  -2  12  10        0.26      -30.51     30.51 o 
  -1  12  10      791.50      791.50     78.84 o 
   0  12  10       41.06      112.11     37.96 o 
   1  12  10       80.67       67.14     34.29 o 
   2  12  10       15.37       34.20     31.26 o 
   3  12  10        6.10       23.31     45.40 o 
   4  12  10       30.10      105.15     38.54 o 
  -4  13  10        3.65       -1.46     81.41 o 
  -3  13  10      122.55      105.45     86.53 o 
  -2  13  10       51.49       28.84     37.50 o 
  -1  13  10      749.70      764.45     80.64 o 
   0  13  10      660.54      689.59     75.86 o 
   1  13  10      352.90      354.63    114.36 o 
   2  13  10      309.43      298.38     59.68 o 
   3  13  10       26.10       88.97     35.72 o 
  -3  14  10        7.54      -54.31     65.66 o 
  -2  14  10      625.00      543.98    114.48 o 
  -1  14  10       66.78       70.66     43.39 o 
   0  14  10      208.13      239.49    125.41 o 
   1  14  10       84.87      150.39     46.51 o 
   2  14  10        9.89       59.51     35.68 o 
  -9   1  11      110.11      137.26     36.46 o 
  -8   1  11      608.02      536.76     67.61 o 
  -7   1  11       19.30       10.05     15.29 o 
  -6   1  11      788.36      733.36     44.44 o 
  -5   1  11      784.06      811.70     41.98 o 
  -4   1  11      178.31      181.99     20.25 o 
  -3   1  11     4343.16     4501.78     71.98 o 
  -2   1  11     2098.34     2052.59     36.96 o 
  -1   1  11     8273.23     8441.33    106.94 o 
   0   1  11     1359.20     1551.70     64.84 o 
   1   1  11     8855.78     8747.20    114.14 o 
   2   1  11       56.82       67.17     10.31 o 
   3   1  11     7769.93     7600.36    107.31 o 
   4   1  11      541.08      570.72     37.82 o 
   5   1  11     1759.75     1608.72     61.35 o 
   6   1  11      460.09      473.22     37.18 o 
   7   1  11      936.55     1023.99     81.71 o 
   8   1  11       37.87       34.70     31.02 o 
  -9   2  11      882.85      993.71    105.84 o 
  -8   2  11      179.07      193.99     34.88 o 
  -7   2  11      799.77      859.23     52.45 o 
  -6   2  11      314.77      390.16     34.70 o 
  -5   2  11       36.07       35.96     15.22 o 
  -4   2  11     7188.83     7163.42    123.07 o 
  -3   2  11     2292.83     2371.07     41.37 o 
  -2   2  11    14607.52    15096.50    182.46 o 
  -1   2  11     2360.11     2492.41     42.60 o 
   0   2  11    45665.88    49284.77    607.53 o 
   1   2  11     1135.04     1284.70     27.48 o 
   2   2  11    41174.36    43352.09    479.17 o 
   3   2  11        3.07        2.31      8.06 o 
   4   2  11     4903.27     4937.37    111.67 o 
   5   2  11       52.13       70.12     20.43 o 
   6   2  11     1926.62     1723.89     85.44 o 
   7   2  11      448.37      460.87     84.82 o 
   8   2  11       80.20      137.16    187.60 o 
  -9   3  11      375.74      470.33     52.91 o 
  -8   3  11      391.20      440.65     48.14 o 
  -7   3  11        2.62       11.89     18.75 o 
  -6   3  11        4.05       37.85     15.74 o 
  -5   3  11     3488.90     3525.27    101.34 o 
  -4   3  11        5.46       21.21     11.11 o 
  -3   3  11    14023.30    15012.67    197.70 o 
  -2   3  11       62.96       96.15     13.53 o 
  -1   3  11    54919.54    58396.29    635.88 o 
   0   3  11     1068.46     1092.21     32.39 o 
   1   3  11    45147.67    48479.07    529.99 o 
   2   3  11      102.86      109.09     11.10 o 
   3   3  11    31615.43    32077.56    416.06 o 
   4   3  11      449.91      436.94     31.25 o 
   5   3  11     4492.41     4053.01    135.06 o 
   6   3  11       30.79       58.10     29.44 o 
   7   3  11      535.97      556.14    141.15 o 
   8   3  11       83.48       53.95     47.48 o 
  -8   4  11      672.47      620.85     56.93 o 
  -7   4  11      649.79      696.48     54.44 o 
  -6   4  11      200.28      240.69     34.04 o 
  -5   4  11      245.07      287.85     32.88 o 
  -4   4  11     2756.80     2623.14    127.87 o 
  -3   4  11     2797.48     2740.43     62.25 o 
  -2   4  11    10967.09    11432.23    148.19 o 
  -1   4  11     2116.44     2067.48     41.19 o 
   0   4  11    18563.74    19483.74    227.15 o 
   1   4  11        4.57       18.96     10.22 o 
   2   4  11    27920.33    28202.52    366.09 o 
   3   4  11     1369.56     1381.46     45.43 o 
   4   4  11     5822.06     5605.57    108.98 o 
   5   4  11     1421.44     1299.69     56.98 o 
   6   4  11      575.86      636.02     65.94 o 
   7   4  11      187.44      355.29     77.62 o 
  -8   5  11      292.40      293.72     46.01 o 
  -7   5  11      676.97      778.99     58.33 o 
  -6   5  11     1928.81     1815.08    100.88 o 
  -5   5  11       83.41       96.25     21.39 o 
  -4   5  11     5059.40     4990.27    113.39 o 
  -3   5  11       17.68       23.17     14.23 o 
  -2   5  11     4248.30     4164.96    102.31 o 
  -1   5  11     6481.14     6514.65    107.49 o 
   0   5  11      605.50      629.61     27.36 o 
   1   5  11     3067.45     2970.35     63.10 o 
   2   5  11      236.73      268.76     22.66 o 
   3   5  11     2612.76     2723.76     68.24 o 
   4   5  11     2981.18     2887.42     73.62 o 
   5   5  11       82.18      199.05     44.64 o 
   6   5  11     2727.82     2399.55    156.10 o 
   7   5  11        4.88       89.22     42.23 o 
  -8   6  11      578.28      596.72     56.13 o 
  -7   6  11     2919.34     2656.33     93.71 o 
  -6   6  11      980.99      890.30     56.77 o 
  -5   6  11     5807.74     5414.50    179.17 o 
  -4   6  11       62.19       76.05     21.98 o 
  -3   6  11    10940.46    11047.27    341.26 o 
  -2   6  11       68.12       94.27     20.15 o 
  -1   6  11     5797.25     6160.43    107.52 o 
   0   6  11      185.30      199.02     20.08 o 
   1   6  11      544.10      618.77     33.54 o 
   2   6  11       47.25       69.78     16.61 o 
   3   6  11     4483.95     4636.20    125.97 o 
   4   6  11        0.12       57.32     21.03 o 
   5   6  11     3652.97     3414.89    103.58 o 
   6   6  11        9.50       18.43     34.54 o 
   7   6  11     2000.58     1694.25    140.72 o 
  -8   7  11     1394.80     1460.61     96.91 o 
  -7   7  11     1316.44     1227.63     68.31 o 
  -6   7  11     4599.63     4235.42    117.67 o 
  -5   7  11      619.29      621.01     46.35 o 
  -4   7  11     6651.22     6757.17    146.42 o 
  -3   7  11     1909.17     1853.50     65.20 o 
  -2   7  11     4487.09     4243.18    146.02 o 
  -1   7  11     1871.82     1854.92     56.71 o 
   0   7  11     1264.86     1252.36     43.68 o 
   1   7  11      427.24      434.71     32.87 o 
   2   7  11     1290.78     1264.12     59.45 o 
   3   7  11      505.24      474.68     42.89 o 
   4   7  11     2221.45     2045.43     77.35 o 
   5   7  11     1279.43     1258.93    113.64 o 
   6   7  11     1364.04     1383.16     92.95 o 
   7   7  11      163.61      229.95     51.21 o 
  -7   8  11      611.10      809.07     78.78 o 
  -6   8  11     1445.19     1462.83     68.13 o 
  -5   8  11     1713.82     1839.09     72.28 o 
  -4   8  11     1489.10     1463.68     62.20 o 
  -3   8  11      883.81      990.74     53.23 o 
  -2   8  11     1631.57     1614.49     61.28 o 
  -1   8  11        6.59       12.53     25.70 o 
   0   8  11     2147.85     2098.03     60.01 o 
   1   8  11       53.82       48.14     28.21 o 
   2   8  11     1779.07     1751.70     69.83 o 
   3   8  11      429.31      506.88     50.57 o 
   4   8  11     1303.29     1265.26     65.15 o 
   5   8  11     1422.15     1564.03     72.29 o 
   6   8  11      591.73      559.79     71.52 o 
  -7   9  11      112.63      201.30     47.57 o 
  -6   9  11        9.18       72.74     23.64 o 
  -5   9  11       25.78       43.88     18.77 o 
  -4   9  11       24.25       82.74     26.02 o 
  -3   9  11       76.56      186.06     34.62 o 
  -2   9  11        0.10       28.76     21.69 o 
  -1   9  11      176.28      240.51     47.70 o 
   0   9  11       14.18       50.11     30.02 o 
   1   9  11     1205.07     1204.39     60.31 o 
   2   9  11       75.25       99.35     27.36 o 
   3   9  11      116.26      161.24     29.99 o 
   4   9  11      248.21      287.35     39.89 o 
   5   9  11      206.53      253.87     47.13 o 
   6   9  11      194.92      252.66     52.29 o 
  -6  10  11      176.58      232.23     91.41 o 
  -5  10  11      669.02      755.17    106.82 o 
  -4  10  11        0.58       14.23     20.44 o 
  -3  10  11      806.20      831.21     55.85 o 
  -2  10  11       67.34       48.42     35.65 o 
  -1  10  11      400.62      353.15     55.85 o 
   0  10  11      399.16      402.01     55.49 o 
   1  10  11       29.57       57.75     31.97 o 
   2  10  11       22.46       58.12     29.92 o 
   3  10  11      120.50      157.07     38.75 o 
   4  10  11       14.73       53.59     25.67 o 
   5  10  11      278.13      347.94     56.18 o 
  -6  11  11     2050.66     2203.46    114.59 o 
  -5  11  11      345.88      380.24     58.94 o 
  -4  11  11     2175.49     2094.87    111.30 o 
  -3  11  11       88.88      133.97     64.20 o 
  -2  11  11     1271.85     1282.97     94.60 o 
  -1  11  11        3.31       43.68     34.91 o 
   0  11  11      743.99      624.00     67.97 o 
   1  11  11        0.04       12.21     28.87 o 
   2  11  11       64.99      102.96     35.15 o 
   3  11  11       11.90      -23.73     23.73 o 
   4  11  11      938.39     1080.97     96.97 o 
   5  11  11       10.29       28.45     50.53 o 
  -5  12  11     1807.04     1778.70    185.63 o 
  -4  12  11      562.02      855.83    142.44 o 
  -3  12  11     2583.24     2693.48    128.83 o 
  -2  12  11      502.21      581.80     75.07 o 
  -1  12  11      363.55      464.65     64.01 o 
   0  12  11        2.46       -7.41     30.83 o 
   1  12  11      157.49      136.85     62.92 o 
   2  12  11        0.01       -9.52     35.46 o 
   3  12  11      544.07      725.50     79.82 o 
   4  12  11        0.24       65.75     32.04 o 
  -4  13  11     1809.25     2006.44    200.52 o 
  -3  13  11      171.27      242.27     96.17 o 
  -2  13  11     1302.87     1439.17    119.97 o 
  -1  13  11       79.01       52.97     37.79 o 
   0  13  11       27.58       43.64     53.03 o 
   1  13  11       18.71       27.63     35.05 o 
   2  13  11      445.46      529.35     68.90 o 
   3  13  11       16.07       10.86     29.86 o 
  -2  14  11      597.75      589.72     77.62 o 
  -1  14  11      172.69      194.46     59.50 o 
   0  14  11      731.89      787.97     85.93 o 
   1  14  11        1.94       19.32     43.57 o 
  -9   0  12      498.02      661.04    116.55 o 
  -8   0  12     1787.49     1900.09    105.12 o 
  -7   0  12      399.45      479.80     59.64 o 
  -6   0  12     1089.51     1122.17     68.43 o 
  -5   0  12      879.69      903.51     56.08 o 
  -4   0  12     2393.31     2367.77     58.80 o 
  -3   0  12     2872.68     3096.02     70.18 o 
  -2   0  12     1967.61     1665.34     45.19 o 
  -1   0  12     8549.30     9229.43    222.36 o 
   0   0  12    27906.94    30175.07    437.61 o 
   1   0  12    32818.42    33564.52    485.45 o 
   2   0  12    56643.20    58225.03    991.64 o 
   3   0  12     7828.69     7538.13    140.42 o 
   4   0  12    11817.25    11375.20    236.00 o 
   5   0  12     3947.26     3714.53    122.91 o 
   6   0  12     2607.87     2470.05    102.84 o 
   7   0  12     1363.72     1547.79    125.83 o 
   8   0  12      148.00      164.04     56.75 o 
  -9   1  12     2424.62     2437.23    105.25 o 
  -8   1  12        1.46        8.08     18.79 o 
  -7   1  12     2373.33     2314.12     87.87 o 
  -6   1  12      202.44      189.00     25.94 o 
  -5   1  12      143.30      169.67     23.28 o 
  -4   1  12       31.68       44.69     12.93 o 
  -3   1  12     4348.02     4327.54     63.13 o 
  -2   1  12     1520.26     1615.30     31.88 o 
  -1   1  12    17414.30    18648.10    216.16 o 
   0   1  12      360.05      500.62     20.80 o 
   1   1  12    26237.25    27479.32    308.71 o 
   2   1  12     7035.39     7150.92     98.08 o 
   3   1  12    12695.68    12789.89    164.09 o 
   4   1  12     4880.48     4778.30     88.21 o 
   5   1  12     2462.62     2444.02     77.85 o 
   6   1  12     1942.14     1872.04     62.87 o 
   7   1  12      803.49      771.04     73.27 o 
   8   1  12       90.51       86.64     36.61 o 
  -9   2  12       24.08       33.21     28.11 o 
  -8   2  12      215.66      299.20     42.26 o 
  -7   2  12      819.65      859.75     52.67 o 
  -6   2  12      136.55      141.00     22.63 o 
  -5   2  12     1593.15     1516.34     63.77 o 
  -4   2  12       11.90       29.59     12.83 o 
  -3   2  12      179.53      153.72     12.13 o 
  -2   2  12     2986.75     2968.59     52.08 o 
  -1   2  12       37.33       28.49      6.63 o 
   0   2  12    20277.44    21680.61    292.18 o 
   1   2  12      496.49      449.16     17.05 o 
   2   2  12    15649.74    16153.52    194.61 o 
   3   2  12      335.92      337.03     19.74 o 
   4   2  12     1048.23     1077.73     40.88 o 
   5   2  12      473.00      481.40     40.26 o 
   6   2  12       21.15       37.38     35.88 o 
   7   2  12      161.99      236.17     58.95 o 
  -8   3  12      649.78      688.37     60.21 o 
  -7   3  12      234.72      228.91     34.45 o 
  -6   3  12      460.19      427.35     36.00 o 
  -5   3  12       67.08       90.48     18.72 o 
  -4   3  12     3447.76     3258.59     73.60 o 
  -3   3  12     1055.48     1020.97     30.78 o 
  -2   3  12     4308.84     4166.69     78.40 o 
  -1   3  12     2138.45     2002.34     38.63 o 
   0   3  12      444.53      464.26     23.15 o 
   1   3  12     1820.95     1903.55     45.02 o 
   2   3  12      683.28      744.72     23.59 o 
   3   3  12      117.09      175.71     19.78 o 
   4   3  12      362.15      419.42     31.43 o 
   5   3  12       66.37      135.11     25.89 o 
   6   3  12      310.46      322.11     49.58 o 
   7   3  12      143.05      164.53     56.63 o 
  -8   4  12      130.16      201.15     35.49 o 
  -7   4  12     2086.94     1888.77     76.92 o 
  -6   4  12        8.10       49.95     18.68 o 
  -5   4  12     7388.65     6935.28    129.96 o 
  -4   4  12      264.96      289.76     26.16 o 
  -3   4  12     7598.81     7612.14    129.83 o 
  -2   4  12     2168.06     2185.75     45.67 o 
  -1   4  12     8910.35     9183.72    121.57 o 
   0   4  12     2297.16     2232.84     39.65 o 
   1   4  12     6027.96     6009.02     97.84 o 
   2   4  12      977.21     1031.39     73.23 o 
   3   4  12      102.94      138.41     19.18 o 
   4   4  12     3477.75     3398.94     80.15 o 
   5   4  12       50.71       71.87     19.10 o 
   6   4  12     1608.52     1669.96    123.88 o 
   7   4  12       64.83       82.02     47.48 o 
  -8   5  12      438.41      506.56     88.45 o 
  -7   5  12      143.72      253.02     36.56 o 
  -6   5  12     2674.23     2504.69     85.26 o 
  -5   5  12      243.76      251.79     30.74 o 
  -4   5  12     5789.39     5590.83    152.96 o 
  -3   5  12       39.73       87.10     17.77 o 
  -2   5  12     3390.10     3334.35     69.87 o 
  -1   5  12     4363.77     4467.88     81.89 o 
   0   5  12     5635.60     6169.74    170.29 o 
   1   5  12    10415.80    10341.31    162.88 o 
   2   5  12     5929.94     5895.61    104.27 o 
   3   5  12     7878.47     7834.69    134.97 o 
   4   5  12      806.23      809.96     92.35 o 
   5   5  12     3471.44     3230.48    115.20 o 
   6   5  12       17.04       36.64     25.02 o 
   7   5  12     1379.61     1222.05    132.05 o 
  -8   6  12      704.69      736.13     69.24 o 
  -7   6  12       26.12      106.80     31.70 o 
  -6   6  12       58.84      100.40     23.44 o 
  -5   6  12     1631.59     1556.82     75.83 o 
  -4   6  12      270.41      342.18     34.23 o 
  -3   6  12       47.01      100.87     21.35 o 
  -2   6  12    10478.40    10728.32    166.50 o 
  -1   6  12        6.60       54.69     18.66 o 
   0   6  12    11463.66    11856.95    176.94 o 
   1   6  12      792.28      764.61     46.24 o 
   2   6  12     3908.79     3791.74    105.02 o 
   3   6  12     2331.29     2494.91     81.82 o 
   4   6  12     5513.42     5280.96    137.50 o 
   5   6  12     1294.39     1321.42     63.13 o 
   6   6  12     2376.76     2387.15    113.97 o 
   7   6  12      105.46      180.25     42.35 o 
  -8   7  12      136.62      210.05     45.14 o 
  -7   7  12       59.06       90.65     39.43 o 
  -6   7  12      501.34      674.05     53.38 o 
  -5   7  12      365.86      393.41     44.27 o 
  -4   7  12     2037.75     1793.98     67.13 o 
  -3   7  12     1532.62     1603.17    142.98 o 
  -2   7  12      362.58      460.64     35.54 o 
  -1   7  12     5975.60     5825.83    107.80 o 
   0   7  12       13.95       22.04     18.59 o 
   1   7  12     6381.81     6121.30    145.52 o 
   2   7  12      995.34     1027.20     52.16 o 
   3   7  12     2008.95     2049.41     79.28 o 
   4   7  12     1866.33     2052.03     78.48 o 
   5   7  12      856.78      933.31     62.73 o 
   6   7  12     1241.46     1305.16     90.49 o 
  -7   8  12     1647.69     1698.36     77.01 o 
  -6   8  12      315.67      336.77     41.67 o 
  -5   8  12     2963.36     2717.88     92.77 o 
  -4   8  12      707.98      598.92     46.54 o 
  -3   8  12     6492.99     6352.14    141.85 o 
  -2   8  12     1396.03     1344.55     56.55 o 
  -1   8  12     1399.21     1463.57    120.40 o 
   0   8  12     1948.44     1936.19    103.35 o 
   1   8  12        1.03      -16.28     16.28 o 
   2   8  12        3.20      -16.82     16.82 o 
   3   8  12      494.29      518.40     47.62 o 
   4   8  12       11.84       10.84     26.41 o 
   5   8  12      756.31      854.46     80.27 o 
   6   8  12      530.56      626.26     75.68 o 
  -7   9  12        8.95       21.46     57.91 o 
  -6   9  12     4193.00     4028.80    119.08 o 
  -5   9  12       28.93       24.96     19.34 o 
  -4   9  12     7879.78     7777.16    171.04 o 
  -3   9  12       31.17       62.90     23.11 o 
  -2   9  12     6199.77     6069.09    221.15 o 
  -1   9  12      705.95      745.64     69.70 o 
   0   9  12     1426.87     1249.94     78.86 o 
   1   9  12      101.14      139.10     29.32 o 
   2   9  12       51.19       52.61     24.21 o 
   3   9  12      226.31      221.13     34.47 o 
   4   9  12      150.80      178.73     34.54 o 
   5   9  12      422.30      471.91     64.81 o 
   6   9  12      614.68      663.36    102.34 o 
  -6  10  12        0.56       48.56     36.56 o 
  -5  10  12     4774.75     4778.64    132.51 o 
  -4  10  12      130.08      149.64     39.57 o 
  -3  10  12     7503.62     6967.76    236.83 o 
  -2  10  12       30.12       87.61     39.79 o 
  -1  10  12     4727.02     4437.67    154.37 o 
   0  10  12      995.37     1002.08    149.52 o 
   1  10  12      638.77      555.55     63.77 o 
   2  10  12      204.52      222.66     45.31 o 
   3  10  12       74.97       89.47     37.51 o 
   4  10  12      391.78      445.33     50.34 o 
   5  10  12      602.59      671.36     79.24 o 
  -6  11  12      692.17      773.08    134.87 o 
  -5  11  12        3.49      -57.12     57.12 o 
  -4  11  12     3483.92     3340.15    170.19 o 
  -3  11  12      256.79      302.43     82.57 o 
  -2  11  12     4135.31     3612.89    144.71 o 
  -1  11  12      784.17      732.76     74.74 o 
   0  11  12     1271.18     1151.85     86.47 o 
   1  11  12        1.17       19.82     30.20 o 
   2  11  12       33.24       44.43     33.31 o 
   3  11  12       36.68       68.93     49.68 o 
   4  11  12       20.74       38.05     30.94 o 
  -5  12  12       29.09        3.66     80.43 o 
  -4  12  12        1.99       55.01     57.55 o 
  -3  12  12      193.75      274.13     59.83 o 
  -2  12  12      277.59      289.15     87.39 o 
  -1  12  12       10.59        6.12     62.12 o 
   0  12  12      181.88      205.63    118.45 o 
   1  12  12        0.13       33.05     33.85 o 
   2  12  12       30.49      136.83     78.72 o 
   3  12  12       34.33       52.42     32.46 o 
   4  12  12      157.20      247.04     53.08 o 
  -4  13  12      234.86      366.27    117.65 o 
  -3  13  12       13.22       -2.96     34.50 o 
  -2  13  12      929.50      841.50    191.01 o 
  -1  13  12        0.14      -16.92     33.47 o 
   0  13  12      250.28      297.63     55.61 o 
   1  13  12      114.72      208.43     68.71 o 
   2  13  12      155.63      177.33     46.24 o 
   3  13  12      195.37      349.04     59.58 o 
  -2  14  12       52.05      143.24     86.60 o 
  -1  14  12      705.04      859.23    217.49 o 
   0  14  12        8.02       44.54     40.40 o 
   1  14  12      121.49      146.79     42.07 o 
  -9   1  13      686.99      847.03     73.97 o 
  -8   1  13       73.78       53.14     23.17 o 
  -7   1  13      928.32     1134.34     84.64 o 
  -6   1  13      118.06      116.67     25.73 o 
  -5   1  13      285.94      266.91     32.16 o 
  -4   1  13      501.35      533.69     29.61 o 
  -3   1  13       65.33       63.59     10.26 o 
  -2   1  13     2819.26     2740.34     47.89 o 
  -1   1  13     2686.12     2759.20     46.51 o 
   0   1  13    12465.45    13308.30    171.83 o 
   1   1  13     2169.67     2331.73     41.62 o 
   2   1  13     6604.93     6461.78     91.82 o 
   3   1  13     5259.04     5450.38     85.18 o 
   4   1  13     4565.85     4468.73    107.44 o 
   5   1  13      621.80      640.76     38.64 o 
   6   1  13     1637.47     1698.16     61.17 o 
   7   1  13        4.01       27.87     28.50 o 
  -9   2  13      114.23      125.49     40.73 o 
  -8   2  13     2366.51     2458.85     95.43 o 
  -7   2  13      484.38      567.59     54.86 o 
  -6   2  13      723.18      726.03     44.98 o 
  -5   2  13       52.31       39.55     14.98 o 
  -4   2  13      334.94      318.01     25.60 o 
  -3   2  13     2538.33     2614.95     45.90 o 
  -2   2  13       29.75       45.31      8.88 o 
  -1   2  13    11115.56    11662.90    144.28 o 
   0   2  13     3177.39     3222.48     63.14 o 
   1   2  13    23009.52    24102.46    275.16 o 
   2   2  13    13075.86    13273.08    165.02 o 
   3   2  13    17678.14    17981.15    249.99 o 
   4   2  13     3426.32     3359.11     76.81 o 
   5   2  13     8237.40     8215.99    179.65 o 
   6   2  13      602.47      528.74     49.22 o 
   7   2  13     2070.34     1819.10    135.59 o 
  -8   3  13      375.89      403.89     47.84 o 
  -7   3  13     2413.57     2133.18     82.66 o 
  -6   3  13      226.14      206.30     27.02 o 
  -5   3  13     2710.20     2461.69    110.04 o 
  -4   3  13        0.06       22.19     11.91 o 
  -3   3  13      252.17      344.02     20.97 o 
  -2   3  13     1974.70     2096.00     58.03 o 
  -1   3  13     4054.46     3795.69     73.67 o 
   0   3  13    15153.02    16100.01    221.33 o 
   1   3  13     1577.39     1519.29     44.75 o 
   2   3  13    12765.76    12694.98    182.56 o 
   3   3  13     1663.97     1596.37     47.56 o 
   4   3  13    10984.78    10939.10    175.56 o 
   5   3  13      854.34      921.74     62.49 o 
   6   3  13     5373.23     5433.49    166.84 o 
   7   3  13      353.41      330.15     78.11 o 
  -8   4  13     1359.50     1503.67    101.22 o 
  -7   4  13      891.85      881.15     60.93 o 
  -6   4  13     1036.89      992.67     56.14 o 
  -5   4  13      665.20      689.91     40.85 o 
  -4   4  13       43.51       43.61     16.42 o 
  -3   4  13      544.24      579.37     26.84 o 
  -2   4  13     4507.75     4677.85     75.64 o 
  -1   4  13     2096.08     2141.27     41.92 o 
   0   4  13     1609.28     1458.92     40.09 o 
   1   4  13     7054.93     6899.87    145.98 o 
   2   4  13     1153.76     1080.82     36.33 o 
   3   4  13    10926.73    11107.02    172.62 o 
   4   4  13     1025.21     1009.32     52.43 o 
   5   4  13     4873.41     4514.56    118.89 o 
   6   4  13       16.44       16.31     25.33 o 
   7   4  13     2137.53     2145.39    117.04 o 
  -8   5  13      553.11      594.31     56.32 o 
  -7   5  13        4.62       60.44     22.66 o 
  -6   5  13      783.63      895.44     57.23 o 
  -5   5  13      534.61      565.51     43.51 o 
  -4   5  13     3886.76     4135.64    194.73 o 
  -3   5  13     8994.30     8954.95    212.84 o 
  -2   5  13     2675.91     2722.89     54.87 o 
  -1   5  13    11581.19    11811.46    153.18 o 
   0   5  13      141.47      130.94     23.78 o 
   1   5  13     3321.85     3310.23    123.65 o 
   2   5  13     1679.88     1563.14     59.15 o 
   3   5  13      200.22      216.37     29.42 o 
   4   5  13     4224.28     4088.14    159.32 o 
   5   5  13        8.84      -14.12     16.64 o 
   6   5  13     2428.22     2441.13    177.27 o 
   7   5  13      315.32      422.42     61.46 o 
  -8   6  13       79.00       71.49     26.56 o 
  -7   6  13     1500.25     1432.97     71.58 o 
  -6   6  13      783.66      701.75     65.66 o 
  -5   6  13     1634.89     1635.74     65.07 o 
  -4   6  13     2561.26     2370.34     75.21 o 
  -3   6  13     5355.01     5363.86    118.14 o 
  -2   6  13     6056.50     6129.87    123.84 o 
  -1   6  13     1836.26     1777.97     48.43 o 
   0   6  13     7931.75     7141.60    619.10 o 
   1   6  13     1638.50     1637.60     61.93 o 
   2   6  13      703.44      682.46     46.65 o 
   3   6  13      394.07      432.38     48.09 o 
   4   6  13      342.27      332.20     37.98 o 
   5   6  13      118.05      133.04     29.17 o 
   6   6  13     1493.56     1470.57     88.88 o 
   7   6  13      205.36      361.83     55.96 o 
  -8   7  13       28.02       80.00     28.21 o 
  -7   7  13      612.94      634.76     72.27 o 
  -6   7  13     1614.28     1574.90     69.25 o 
  -5   7  13     3115.37     2809.15     89.36 o 
  -4   7  13     2293.85     2368.87     78.20 o 
  -3   7  13     4485.58     4455.37    108.60 o 
  -2   7  13     4607.54     4496.91    105.42 o 
  -1   7  13     3002.76     2966.57     91.68 o 
   0   7  13     1960.59     1760.40     82.47 o 
   1   7  13      874.26      870.64     70.82 o 
   2   7  13      693.34      905.84     53.13 o 
   3   7  13       24.08       24.25     20.03 o 
   4   7  13        1.44        2.40     19.42 o 
   5   7  13      688.09      687.89     91.65 o 
   6   7  13      125.52      190.71    101.36 o 
  -7   8  13      184.00      274.65     40.35 o 
  -6   8  13     1234.97     1196.52     65.41 o 
  -5   8  13      932.75     1115.84     58.68 o 
  -4   8  13     1206.57     1203.12     95.70 o 
  -3   8  13     4443.59     4533.41    115.47 o 
  -2   8  13     1537.72     1550.85    183.74 o 
  -1   8  13      443.65      541.00     59.89 o 
   0   8  13      947.20      911.90     56.45 o 
   1   8  13      263.08      311.20     37.94 o 
   2   8  13      130.11      122.38     27.52 o 
   3   8  13     1789.27     1877.82     76.20 o 
   4   8  13        3.86        9.65     22.45 o 
   5   8  13     1269.61     1277.79     72.62 o 
   6   8  13      669.79      736.97     77.84 o 
  -7   9  13       38.64       84.26     39.38 o 
  -6   9  13       26.94       36.36     23.87 o 
  -5   9  13       50.21       92.41     27.42 o 
  -4   9  13        1.43       77.46     68.41 o 
  -3   9  13      126.77      111.94     53.95 o 
  -2   9  13      388.72      456.29     62.15 o 
  -1   9  13       46.61       91.88     78.97 o 
   0   9  13      303.37      380.92     55.40 o 
   1   9  13      242.94      298.07     39.08 o 
   2   9  13      609.64      655.24     70.58 o 
   3   9  13      302.86      283.65     39.50 o 
   4   9  13      301.99      302.19     41.50 o 
   5   9  13      145.46      107.58     31.38 o 
  -6  10  13       99.76       48.21     66.52 o 
  -5  10  13      377.76      514.01     69.10 o 
  -4  10  13      561.28      651.28     73.44 o 
  -3  10  13      263.46      355.97     60.57 o 
  -2  10  13     1040.93      991.75     97.21 o 
  -1  10  13        1.63       32.02     31.76 o 
   0  10  13     1761.04     1652.38     92.27 o 
   1  10  13        0.46      -24.71     24.71 o 
   2  10  13      615.29      541.15     57.67 o 
   3  10  13      162.36      219.46     38.72 o 
   4  10  13      213.74      261.87     56.42 o 
   5  10  13       33.46       46.43     35.26 o 
  -5  11  13      582.35      568.42     73.54 o 
  -4  11  13     2068.22     2019.38    258.80 o 
  -3  11  13      688.91      739.53     80.03 o 
  -2  11  13     1268.32     1344.92     99.13 o 
  -1  11  13     3009.79     2724.76    192.53 o 
   0  11  13       80.01       85.61     37.10 o 
   1  11  13     1154.87     1062.82     86.37 o 
   2  11  13      250.60      266.84     76.89 o 
   3  11  13       30.85       71.18     32.03 o 
   4  11  13       79.93      135.87     39.58 o 
  -5  12  13     1627.46     1560.97    179.53 o 
  -4  12  13     2050.26     2031.68    114.63 o 
  -3  12  13     3609.72     3613.47    154.81 o 
  -2  12  13     2982.33     2975.04    135.23 o 
  -1  12  13     1557.61     1559.89     99.93 o 
   0  12  13     1647.48     1729.67     99.40 o 
   1  12  13      199.79      267.65    103.01 o 
   2  12  13      154.86      202.93     59.50 o 
   3  12  13        9.05       35.85     31.60 o 
  -4  13  13     1550.32     1663.74    192.96 o 
  -3  13  13     1440.07     1505.56    113.62 o 
  -2  13  13      768.06      804.02     86.71 o 
  -1  13  13     1420.82     1490.76    107.51 o 
   0  13  13      398.55      427.50     81.78 o 
   1  13  13      812.74      879.80    124.25 o 
   2  13  13       18.27       53.11     34.64 o 
  -2  14  13      497.51      726.04    111.61 o 
  -1  14  13        6.90       79.92     40.28 o 
   0  14  13      490.88      611.06    108.26 o 
  -9   0  14     4189.98     4244.71    173.98 o 
  -8   0  14      958.45      988.24     88.64 o 
  -7   0  14     5988.52     5978.51    187.64 o 
  -6   0  14      365.06      385.54     51.68 o 
  -5   0  14     6777.12     6087.68    168.01 o 
  -4   0  14      548.24      545.68     29.37 o 
  -3   0  14     6362.33     6500.70    123.24 o 
  -2   0  14     4744.48     5080.76     99.22 o 
  -1   0  14      389.56      480.11     26.64 o 
   0   0  14        0.81       -2.01      9.68 o 
   1   0  14     9540.08     9195.22    156.21 o 
   2   0  14       18.49       20.41     11.74 o 
   3   0  14     8486.45     8608.31    157.63 o 
   4   0  14      412.07      466.12     34.77 o 
   5   0  14    11086.95    10738.91    651.06 o 
   6   0  14     2300.68     2031.13     96.47 o 
   7   0  14     4040.78     4133.34    212.60 o 
  -9   1  14      984.65     1042.09     79.76 o 
  -8   1  14     2156.17     2196.70    115.17 o 
  -7   1  14      320.45      366.46     52.01 o 
  -6   1  14     5178.29     4893.76    110.15 o 
  -5   1  14      869.50      918.75     41.75 o 
  -4   1  14     4777.09     4644.08    155.45 o 
  -3   1  14      452.88      498.32     20.08 o 
  -2   1  14       98.47      111.01     10.87 o 
  -1   1  14      254.98      296.68     15.99 o 
   0   1  14    12314.33    13275.55    160.49 o 
   1   1  14       82.31      140.41     16.75 o 
   2   1  14     6795.70     6479.99     93.12 o 
   3   1  14       56.53       83.18     12.38 o 
   4   1  14    11705.53    11666.29    265.96 o 
   5   1  14      568.48      594.65     34.58 o 
   6   1  14     6122.01     6201.68    129.71 o 
   7   1  14      708.04      768.07    103.98 o 
  -8   2  14       50.34      159.09     31.69 o 
  -7   2  14     1593.37     1590.74     62.17 o 
  -6   2  14      203.07      228.88     28.54 o 
  -5   2  14     3896.07     3857.63     88.56 o 
  -4   2  14       22.01       30.62     10.56 o 
  -3   2  14       94.63      127.97     13.59 o 
  -2   2  14     2235.02     2238.14     44.92 o 
  -1   2  14     2459.43     2425.41     43.38 o 
   0   2  14     4351.03     4385.77     92.03 o 
   1   2  14     6368.46     6458.86    104.89 o 
   2   2  14      198.73      238.17     15.84 o 
   3   2  14     1304.57     1245.47     40.47 o 
   4   2  14        1.58       16.41     13.17 o 
   5   2  14     2741.54     2652.77     78.32 o 
   6   2  14      245.60      307.09     38.08 o 
   7   2  14     1105.37     1104.81    121.44 o 
  -8   3  14      182.59      217.31     36.83 o 
  -7   3  14      149.48      174.12     27.45 o 
  -6   3  14      301.36      394.30     35.25 o 
  -5   3  14     1198.70     1213.72     47.39 o 
  -4   3  14      671.84      669.02     34.97 o 
  -3   3  14    10341.40    10797.74    145.88 o 
  -2   3  14     1506.49     1502.65     36.25 o 
  -1   3  14     3305.51     3389.75     69.78 o 
   0   3  14      863.80      880.66     32.93 o 
   1   3  14     4693.92     4729.80    151.47 o 
   2   3  14       37.36       45.27     11.88 o 
   3   3  14      193.94      154.01     24.41 o 
   4   3  14       42.09      101.42     22.72 o 
   5   3  14       43.11       64.52     22.50 o 
   6   3  14        0.52       56.09     22.14 o 
   7   3  14      307.58      469.54     87.51 o 
  -8   4  14      741.09      799.88     63.59 o 
  -7   4  14      109.33      208.44     32.71 o 
  -6   4  14     1121.61     1141.65     61.04 o 
  -5   4  14      148.10      189.17     24.41 o 
  -4   4  14     3363.45     3219.22     75.02 o 
  -3   4  14      356.78      392.04     23.63 o 
  -2   4  14     5933.20     5819.26     89.23 o 
  -1   4  14      283.80      255.47     14.42 o 
   0   4  14    11490.83    11035.72    164.50 o 
   1   4  14     1402.50     1281.08     50.27 o 
   2   4  14     2706.00     2568.15     77.23 o 
   3   4  14     1745.66     1705.70     62.88 o 
   4   4  14        4.77       21.69     18.56 o 
   5   4  14     1586.99     1622.49     67.71 o 
   6   4  14       28.72       26.86     40.70 o 
   7   4  14      513.24      617.45     67.96 o 
  -8   5  14     1052.02     1071.77     91.36 o 
  -7   5  14     1997.07     1968.78     80.82 o 
  -6   5  14     2235.12     2150.71     78.66 o 
  -5   5  14      260.57      298.19     34.28 o 
  -4   5  14       23.80       59.32     17.93 o 
  -3   5  14     2369.21     2153.95     73.93 o 
  -2   5  14     1456.73     1463.43     38.16 o 
  -1   5  14     8282.98     8169.34    154.40 o 
   0   5  14        9.12       19.52      9.92 o 
   1   5  14      614.33      503.03     49.92 o 
   2   5  14     6601.81     6181.07    143.93 o 
   3   5  14      200.92      178.02     28.22 o 
   4   5  14     6101.50     5811.63    139.47 o 
   5   5  14      486.46      568.83     61.03 o 
   6   5  14     2382.31     2336.29    108.43 o 
   7   5  14       23.49       94.23     34.74 o 
  -8   6  14      458.71      518.95     53.91 o 
  -7   6  14      822.32      909.16     62.67 o 
  -6   6  14      948.05      877.80     57.63 o 
  -5   6  14     1384.99     1312.90     58.67 o 
  -4   6  14      143.17      143.68     27.73 o 
  -3   6  14      387.62      534.52     64.37 o 
  -2   6  14       45.53       84.59     24.49 o 
  -1   6  14     1201.58     1219.40    125.98 o 
   0   6  14      129.52      119.53     24.90 o 
   1   6  14     1405.81     1223.02     95.41 o 
   2   6  14     1005.75      939.69     65.82 o 
   3   6  14     6321.43     6260.72    146.12 o 
   4   6  14      613.07      643.65     51.15 o 
   5   6  14     4107.84     3817.24    114.42 o 
   6   6  14      468.64      515.67     64.59 o 
  -7   7  14      127.53      157.87     30.93 o 
  -6   7  14     1228.68     1333.86     65.99 o 
  -5   7  14      323.64      307.01     37.32 o 
  -4   7  14     1295.05     1162.56     75.18 o 
  -3   7  14     3007.51     2988.34    188.50 o 
  -2   7  14        3.11        5.65     29.49 o 
  -1   7  14     1713.80     1630.22     67.41 o 
   0   7  14      157.06      176.12     32.19 o 
   1   7  14     2115.45     2144.72     81.81 o 
   2   7  14      952.51      812.97     53.43 o 
   3   7  14        6.35       24.43     19.92 o 
   4   7  14     1245.22     1160.45     65.16 o 
   5   7  14       60.12       70.67     26.17 o 
   6   7  14      906.56      971.59     87.62 o 
  -7   8  14      417.97      490.80     51.40 o 
  -6   8  14      624.40      617.62     53.96 o 
  -5   8  14     1211.94     1206.27     63.03 o 
  -4   8  14     4845.84     4656.67    157.88 o 
  -3   8  14     2534.94     2312.80    171.54 o 
  -2   8  14     6385.56     6270.00    304.87 o 
  -1   8  14      121.67       99.40     36.92 o 
   0   8  14     5393.00     5162.92    139.43 o 
   1   8  14      173.18      215.97     33.51 o 
   2   8  14     1950.82     1829.33     74.76 o 
   3   8  14     1638.91     1663.65    144.88 o 
   4   8  14     1722.68     1570.24     72.76 o 
   5   8  14       72.35       86.13     28.47 o 
   6   8  14      163.85      164.50     39.54 o 
  -7   9  14      601.06      595.49    111.18 o 
  -6   9  14      758.34      660.83     96.24 o 
  -5   9  14     3641.52     3377.58    137.11 o 
  -4   9  14     1206.81     1089.38     86.51 o 
  -3   9  14     6636.85     6340.97    195.92 o 
  -2   9  14     1035.42      963.56     81.80 o 
  -1   9  14     9049.26     8941.08    238.55 o 
   0   9  14       12.27       47.10     24.52 o 
   1   9  14     6448.90     6295.75    153.90 o 
   2   9  14       41.92       20.97     22.74 o 
   3   9  14     1332.53     1377.10     79.82 o 
   4   9  14      106.55      110.89     30.07 o 
   5   9  14       44.33       57.66     24.09 o 
  -6  10  14      691.36      808.97     83.14 o 
  -5  10  14      444.04      499.83     66.85 o 
  -4  10  14     6945.80     6574.84    208.24 o 
  -3  10  14      385.65      449.76     65.89 o 
  -2  10  14     6685.64     6426.56    437.60 o 
  -1  10  14       52.64       32.38     32.94 o 
   0  10  14     6099.48     5576.99    177.29 o 
   1  10  14       35.37       19.92     24.73 o 
   2  10  14     1831.34     1787.11     80.07 o 
   3  10  14       20.28       31.97     25.47 o 
   4  10  14      550.19      512.62     54.07 o 
   5  10  14       98.19       95.25     43.45 o 
  -5  11  14      580.75      689.97     80.29 o 
  -4  11  14       37.81      118.49     46.69 o 
  -3  11  14     2110.19     2298.59    119.34 o 
  -2  11  14        2.30       52.43     55.47 o 
  -1  11  14     2514.65     2582.45    120.04 o 
   0  11  14       19.32       72.90     37.88 o 
   1  11  14     1980.27     1806.52     98.10 o 
   2  11  14      191.72      163.32     43.91 o 
   3  11  14       86.73      144.81     40.65 o 
   4  11  14       50.63      103.62     40.85 o 
  -4  12  14      180.81      271.10     73.23 o 
  -3  12  14        0.07       12.85     95.38 o 
  -2  12  14        0.10      -16.43     32.90 o 
  -1  12  14      227.50      321.92     58.36 o 
   0  12  14      170.53      170.77     45.70 o 
   1  12  14       32.65       80.42     49.19 o 
   2  12  14       14.26       50.98     98.56 o 
   3  12  14      491.39      685.95     80.49 o 
  -3  13  14      455.52      514.43     75.70 o 
  -2  13  14        1.07       22.70     38.12 o 
  -1  13  14      591.03      754.03     83.23 o 
   0  13  14        0.15      -16.18     29.69 o 
   1  13  14       54.41      163.98     51.63 o 
   2  13  14      222.41      318.36     58.76 o 
  -8   1  15      810.84      895.87     86.87 o 
  -7   1  15       84.63       97.23     24.55 o 
  -6   1  15     1578.29     1627.27     59.66 o 
  -5   1  15      241.70      263.81     33.05 o 
  -4   1  15     5322.71     5338.69     97.48 o 
  -3   1  15       29.80       52.03      9.19 o 
  -2   1  15     2376.17     2482.89     43.70 o 
  -1   1  15     1640.64     1877.24     40.49 o 
   0   1  15     1697.48     1808.32     34.10 o 
   1   1  15    13964.75    14396.88    174.53 o 
   2   1  15      158.69      142.66     13.86 o 
   3   1  15     2374.82     2521.79     51.80 o 
   4   1  15     1416.10     1385.71     51.70 o 
   5   1  15     1596.21     1597.92     56.76 o 
   6   1  15     1053.53     1122.26     66.30 o 
   7   1  15      296.63      546.18     88.85 o 
  -8   2  15       75.63      135.28     33.60 o 
  -7   2  15     5432.97     5357.81    193.68 o 
  -6   2  15       51.36       74.54     19.14 o 
  -5   2  15     9569.04     9282.78    181.31 o 
  -4   2  15        0.27        2.21     12.94 o 
  -3   2  15     3911.70     3903.50     77.15 o 
  -2   2  15        8.98       15.58     10.26 o 
  -1   2  15       63.44       75.69      9.15 o 
   0   2  15    11571.29    12428.16    201.07 o 
   1   2  15      618.97      708.85     46.92 o 
   2   2  15     2310.19     2347.20     46.45 o 
   3   2  15     1638.83     1680.31     48.17 o 
   4   2  15     5475.57     5252.88    129.05 o 
   5   2  15     2725.58     2657.00     84.58 o 
   6   2  15     4877.44     4682.09    156.07 o 
   7   2  15      561.08      754.89    106.30 o 
  -8   3  15     3588.68     3443.90    115.45 o 
  -7   3  15      234.60      248.21     32.11 o 
  -6   3  15     9740.71     9160.49    166.72 o 
  -5   3  15     1165.97     1139.50     46.53 o 
  -4   3  15     8224.59     7835.74    118.44 o 
  -3   3  15     1141.30     1206.88     37.86 o 
  -2   3  15     3523.48     3713.09     97.18 o 
  -1   3  15      235.51      263.92     22.58 o 
   0   3  15      542.49      559.13     31.66 o 
   1   3  15      311.16      317.00     20.76 o 
   2   3  15     2593.51     2387.82     94.50 o 
   3   3  15     2017.81     2048.29     67.85 o 
   4   3  15     5535.97     5375.68    127.95 o 
   5   3  15     5641.01     5593.70    135.85 o 
   6   3  15     2241.68     2176.27     81.40 o 
   7   3  15     3138.08     3142.57    188.32 o 
  -8   4  15       19.13       76.45     24.43 o 
  -7   4  15     3881.11     3400.95    177.75 o 
  -6   4  15      884.55      950.26     51.60 o 
  -5   4  15     4184.24     3777.30    153.18 o 
  -4   4  15     2653.79     2420.53     87.66 o 
  -3   4  15      814.50      763.05     30.40 o 
  -2   4  15     4096.68     4010.41     69.21 o 
  -1   4  15      953.00     1080.79     61.88 o 
   0   4  15     4077.12     4220.21     81.33 o 
   1   4  15     2213.14     2165.20     67.75 o 
   2   4  15       88.49      132.32     23.66 o 
   3   4  15     6166.77     6034.90    183.51 o 
   4   4  15     1980.75     1963.93    121.87 o 
   5   4  15     1848.09     1871.69     73.29 o 
   6   4  15     1558.83     1483.09    100.75 o 
   7   4  15      499.30      673.24    103.37 o 
  -8   5  15      553.56      516.16     53.08 o 
  -7   5  15       26.21       50.33     23.69 o 
  -6   5  15      809.15      825.77     81.02 o 
  -5   5  15     1003.44     1021.78     54.15 o 
  -4   5  15       12.22       17.64     14.67 o 
  -3   5  15     7123.50     7080.38    161.42 o 
  -2   5  15        6.37       13.22     13.77 o 
  -1   5  15     5129.57     4757.93     94.24 o 
   0   5  15     2085.57     1806.31     70.48 o 
   1   5  15     4361.97     4094.97    102.60 o 
   2   5  15     2462.32     2501.43     93.83 o 
   3   5  15       29.50       27.12     19.25 o 
   4   5  15      852.52      919.91     57.06 o 
   5   5  15      136.85      198.20     31.53 o 
   6   5  15       57.45       91.08     32.64 o 
   7   5  15      968.70      967.87    122.85 o 
  -8   6  15       47.98      111.33     29.12 o 
  -7   6  15        0.28       37.64     21.61 o 
  -6   6  15      780.56      767.28     55.07 o 
  -5   6  15      209.24      225.11     32.44 o 
  -4   6  15     3650.11     3561.31    131.23 o 
  -3   6  15     1009.37      961.01     70.44 o 
  -2   6  15    10150.86    10002.48    245.94 o 
  -1   6  15     5928.20     5901.75    175.03 o 
   0   6  15     6872.36     6751.14    282.54 o 
   1   6  15      866.83      836.79     66.86 o 
   2   6  15     3156.84     3074.91     91.44 o 
   3   6  15     1246.18     1248.43     60.20 o 
   4   6  15      423.99      509.45     47.40 o 
   5   6  15      266.87      351.31     41.92 o 
   6   6  15       83.03      111.11     36.04 o 
  -7   7  15       43.41       61.80     24.74 o 
  -6   7  15      506.32      522.31     63.22 o 
  -5   7  15      485.98      550.25     54.41 o 
  -4   7  15      174.70      233.08     45.23 o 
  -3   7  15     6140.15     6052.74    178.66 o 
  -2   7  15      902.08      906.57     56.57 o 
  -1   7  15     5796.65     5867.60    139.63 o 
   0   7  15     4252.83     4257.99    175.67 o 
   1   7  15     4210.98     4436.00    159.65 o 
   2   7  15      322.87      364.79     40.84 o 
   3   7  15     3541.90     3530.17    106.31 o 
   4   7  15      631.41      631.58     54.04 o 
   5   7  15      455.75      453.90     48.44 o 
   6   7  15      332.22      346.22     56.26 o 
  -7   8  15      317.63      350.27     57.03 o 
  -6   8  15       14.08       21.42     33.14 o 
  -5   8  15     1093.37     1073.65     84.29 o 
  -4   8  15       30.53      103.98     36.94 o 
  -3   8  15      140.20      238.75     48.22 o 
  -2   8  15     2782.20     2510.28    112.35 o 
  -1   8  15      478.51      683.79     54.14 o 
   0   8  15     1031.16     1116.67     74.45 o 
   1   8  15     1976.93     1832.57     73.96 o 
   2   8  15      598.54      688.65     54.58 o 
   3   8  15      838.83      999.46     77.82 o 
   4   8  15     1063.88     1086.87    137.58 o 
   5   8  15        1.85       19.72     24.33 o 
   6   8  15      702.03      754.08    107.03 o 
  -6   9  15      113.79      109.50     40.10 o 
  -5   9  15       63.79       66.71     31.06 o 
  -4   9  15      228.87      294.46     55.25 o 
  -3   9  15      273.68      250.50     72.37 o 
  -2   9  15        0.97       83.27     74.76 o 
  -1   9  15       27.96      103.00     37.76 o 
   0   9  15      209.15      253.53     38.62 o 
   1   9  15      122.51      156.66     34.39 o 
   2   9  15       86.84      115.33     30.23 o 
   3   9  15        5.01       25.80     25.34 o 
   4   9  15       68.52      109.20     29.93 o 
   5   9  15       24.55        3.87     24.77 o 
  -6  10  15      174.03      232.56     50.98 o 
  -5  10  15      100.60       95.22     38.39 o 
  -4  10  15      655.65      761.78     81.25 o 
  -3  10  15       47.10       61.36     38.51 o 
  -2  10  15      605.46      636.50     73.31 o 
  -1  10  15      608.19      604.29     70.60 o 
   0  10  15      544.69      615.35    191.56 o 
   1  10  15      298.46      343.71     44.50 o 
   2  10  15      652.49      801.69     63.82 o 
   3  10  15      903.13     1002.37     70.31 o 
   4  10  15      325.71      378.19     69.35 o 
  -5  11  15     1635.65     1597.17    144.26 o 
  -4  11  15      250.07      325.27     59.61 o 
  -3  11  15     2191.04     2338.70    124.12 o 
  -2  11  15      712.43      720.56     80.77 o 
  -1  11  15     2705.52     2773.88    126.30 o 
   0  11  15     1061.87     1094.66    162.42 o 
   1  11  15     3809.75     3436.94    140.06 o 
   2  11  15      618.01      574.18     72.91 o 
   3  11  15     1369.85     1342.28     82.73 o 
   4  11  15      526.73      583.72     63.31 o 
  -4  12  15     2006.18     1981.88    121.30 o 
  -3  12  15      683.48      734.89     85.63 o 
  -2  12  15     2805.30     2766.54    180.69 o 
  -1  12  15      504.03      563.96     71.76 o 
   0  12  15     3985.96     3917.34    154.73 o 
   1  12  15      540.60      623.22     96.18 o 
   2  12  15     1523.68     1499.74    101.02 o 
   3  12  15      949.68      876.25    112.84 o 
  -3  13  15     1775.77     2030.13    173.24 o 
  -2  13  15      238.24      293.28     57.45 o 
  -1  13  15     1945.17     1935.59    112.53 o 
   0  13  15      458.23      543.39     70.67 o 
   1  13  15     2002.06     2027.33    195.03 o 
   2  13  15      920.16     1134.06    101.97 o 
  -8   0  16     1105.66     1114.96     94.77 o 
  -7   0  16     3953.98     3946.19    164.40 o 
  -6   0  16     3626.99     3413.35    127.91 o 
  -5   0  16     4779.33     4665.05    143.56 o 
  -4   0  16     3248.20     3047.30    146.21 o 
  -3   0  16        3.69        3.22     10.82 o 
  -2   0  16    24932.81    25957.32    390.91 o 
  -1   0  16      213.64      288.37     23.21 o 
   0   0  16     2642.35     2707.84     63.02 o 
   1   0  16      231.95      189.97     19.46 o 
   2   0  16      284.14      254.75     23.19 o 
   3   0  16     1218.52     1248.25     47.29 o 
   4   0  16     5473.87     5478.34    154.76 o 
   5   0  16      227.95      221.17     40.57 o 
   6   0  16     5069.01     4628.00    224.93 o 
  -8   1  16     1709.10     1753.10     71.80 o 
  -7   1  16     3369.85     3122.27     91.01 o 
  -6   1  16     5453.04     5354.01    122.50 o 
  -5   1  16     8513.92     7989.82    221.35 o 
  -4   1  16     4096.80     3840.71     80.73 o 
  -3   1  16    14628.76    14872.82    172.43 o 
  -2   1  16     2159.08     2078.69     40.13 o 
  -1   1  16     5277.44     5215.46     72.18 o 
   0   1  16      350.42      406.46     19.31 o 
   1   1  16     1352.54     1494.95     43.46 o 
   2   1  16       23.22       11.60      7.65 o 
   3   1  16      513.24      639.92     30.89 o 
   4   1  16        2.40       -9.96     14.28 o 
   5   1  16     5577.76     5248.14    132.34 o 
   6   1  16        0.24      -14.30     20.65 o 
  -8   2  16      599.40      689.08     54.27 o 
  -7   2  16      950.21      903.06     55.63 o 
  -6   2  16     2929.98     2703.18     93.19 o 
  -5   2  16     1563.45     1497.99     63.70 o 
  -4   2  16     1772.01     1732.82     73.22 o 
  -3   2  16     1314.11     1298.18     32.84 o 
  -2   2  16     9840.94    10122.00    135.10 o 
  -1   2  16      211.57      277.11     22.54 o 
   0   2  16     7648.94     8117.94    136.61 o 
   1   2  16     7395.43     7108.78    175.89 o 
   2   2  16      961.43      925.11     45.41 o 
   3   2  16      146.00      140.83     22.08 o 
   4   2  16     1679.37     1705.94     64.50 o 
   5   2  16     1772.44     1654.87     65.82 o 
   6   2  16      703.76      762.52     61.98 o 
   7   2  16      145.93      171.85     58.22 o 
  -8   3  16        6.18       64.81     32.60 o 
  -7   3  16        1.67       78.45     21.92 o 
  -6   3  16        5.76       69.32     19.63 o 
  -5   3  16       18.47       23.88     16.05 o 
  -4   3  16      383.28      417.85     26.16 o 
  -3   3  16      819.13      843.86     36.30 o 
  -2   3  16      813.21      767.30     32.47 o 
  -1   3  16      295.14      289.64     23.64 o 
   0   3  16     7694.77     7922.26    127.35 o 
   1   3  16       28.03       31.36     11.13 o 
   2   3  16     5087.85     4935.67    113.92 o 
   3   3  16        5.33       16.65     17.62 o 
   4   3  16     1627.29     1684.86     65.90 o 
   5   3  16      822.78      872.78     55.36 o 
   6   3  16      558.08      560.99     57.37 o 
   7   3  16      137.72      241.18     61.15 o 
  -8   4  16      442.07      459.08     49.64 o 
  -7   4  16      482.05      607.30     53.31 o 
  -6   4  16     1042.64     1049.06     54.22 o 
  -5   4  16     1639.77     1434.13     52.54 o 
  -4   4  16      502.75      581.86     35.25 o 
  -3   4  16     4483.82     4434.44    103.79 o 
  -2   4  16      508.04      471.35     49.45 o 
  -1   4  16     5314.65     5203.77     98.16 o 
   0   4  16     1701.95     1629.22     46.28 o 
   1   4  16     3784.55     3597.42     92.92 o 
   2   4  16      799.71      805.95     54.13 o 
   3   4  16      498.70      485.16     40.61 o 
   4   4  16     1746.83     1676.92     73.56 o 
   5   4  16     1239.07     1254.45     61.25 o 
   6   4  16      631.82      681.02     67.13 o 
   7   4  16       21.65       96.79     48.33 o 
  -8   5  16      581.70      569.34     55.18 o 
  -7   5  16      467.55      524.56     59.67 o 
  -6   5  16     3002.28     2969.64     95.17 o 
  -5   5  16     2816.47     2738.88     75.33 o 
  -4   5  16     2584.73     2559.89     68.19 o 
  -3   5  16     2091.46     2256.72     81.39 o 
  -2   5  16     3479.96     3829.10     96.54 o 
  -1   5  16       86.87       93.08     17.53 o 
   0   5  16    11449.65    11032.03    401.17 o 
   1   5  16     1967.51     1892.29     66.70 o 
   2   5  16     1772.69     1650.53     63.70 o 
   3   5  16     2177.67     2194.82     77.01 o 
   4   5  16      242.22      270.98     35.70 o 
   5   5  16     1689.17     1640.35     71.79 o 
   6   5  16       14.29       69.66     30.60 o 
  -8   6  16      421.37      489.71     53.07 o 
  -7   6  16     1071.37     1087.39     69.19 o 
  -6   6  16     1765.48     1684.71     71.04 o 
  -5   6  16     3224.31     3093.27     93.25 o 
  -4   6  16     3536.11     3303.59    123.52 o 
  -3   6  16     1992.50     1945.40     81.73 o 
  -2   6  16       58.75      111.43     27.71 o 
  -1   6  16     1092.40     1066.58     57.22 o 
   0   6  16      343.11      369.98     37.53 o 
   1   6  16        8.98       38.84     22.17 o 
   2   6  16       71.63       99.45     25.76 o 
   3   6  16        8.59       29.93     20.16 o 
   4   6  16      636.73      773.05     56.34 o 
   5   6  16       63.41      129.23     28.84 o 
   6   6  16     1311.35     1429.34     93.63 o 
  -7   7  16      277.00      307.90     53.96 o 
  -6   7  16      608.79      590.09    136.58 o 
  -5   7  16     1632.68     1688.73    137.67 o 
  -4   7  16        4.30       28.84     28.31 o 
  -3   7  16     1807.84     1609.78     88.41 o 
  -2   7  16       64.79       72.20     26.14 o 
  -1   7  16      839.56      969.56     58.67 o 
   0   7  16      291.13      335.35     39.41 o 
   1   7  16      588.28      620.10     49.54 o 
   2   7  16     3803.15     3600.46    105.95 o 
   3   7  16      835.87      994.04     99.70 o 
   4   7  16     1494.17     1708.04     75.15 o 
   5   7  16      766.33      748.31     63.83 o 
   6   7  16       21.66       24.30     37.65 o 
  -7   8  16       71.14       97.10     38.29 o 
  -6   8  16      551.48      501.60     66.29 o 
  -5   8  16        9.63      -20.41     69.51 o 
  -4   8  16     4440.90     4240.24    277.11 o 
  -3   8  16     1535.18     1381.25     88.62 o 
  -2   8  16     2416.25     2529.46    209.98 o 
  -1   8  16     3173.13     2915.29     96.93 o 
   0   8  16     2341.11     2347.82     85.04 o 
   1   8  16     2806.82     2743.58    191.87 o 
   2   8  16      499.30      501.71     48.86 o 
   3   8  16     5853.55     5590.80    146.05 o 
   4   8  16       75.60       69.23     30.13 o 
   5   8  16      732.67      780.68     63.97 o 
  -6   9  16       30.10       16.26     68.59 o 
  -5   9  16      860.00      840.91     91.36 o 
  -4   9  16     1830.51     1610.13     95.88 o 
  -3   9  16     2853.12     2822.33    158.60 o 
  -2   9  16     4900.86     4670.97    164.27 o 
  -1   9  16     2833.35     2614.49     94.44 o 
   0   9  16     8002.23     7536.11    187.61 o 
   1   9  16     4117.72     4041.61    118.87 o 
   2   9  16     7473.17     7117.92    172.08 o 
   3   9  16     1701.89     1629.25    104.41 o 
   4   9  16     3164.78     3176.62    112.24 o 
   5   9  16      162.99      233.48     37.88 o 
  -6  10  16        0.49       16.60     66.76 o 
  -5  10  16      170.46      212.14    131.33 o 
  -4  10  16      410.36      381.91     62.59 o 
  -3  10  16     2450.99     2445.01    122.47 o 
  -2  10  16      760.77      827.02     81.00 o 
  -1  10  16     4230.87     4351.66    198.33 o 
   0  10  16     3380.58     3161.83    329.28 o 
   1  10  16     5695.94     5433.46    146.78 o 
   2  10  16     1611.26     1594.59    109.10 o 
   3  10  16     4440.03     4181.29    184.51 o 
   4  10  16      107.61      152.24     35.30 o 
  -5  11  16      135.82      102.59     41.64 o 
  -4  11  16      262.86      330.17     62.18 o 
  -3  11  16      335.98      483.75     70.07 o 
  -2  11  16      163.75      178.83     70.06 o 
  -1  11  16      785.47      896.48     96.48 o 
   0  11  16     1218.78     1357.06    135.01 o 
   1  11  16      487.26      534.52     95.56 o 
   2  11  16     2112.45     2246.17     94.82 o 
   3  11  16        3.21       83.39     31.29 o 
   4  11  16      612.74      711.82     66.24 o 
  -4  12  16      244.27      436.98     69.35 o 
  -3  12  16       56.42       72.39     44.24 o 
  -2  12  16        0.62       52.88     39.94 o 
  -1  12  16        0.39       38.16     35.64 o 
   0  12  16        2.36      137.90     41.76 o 
   1  12  16      295.85      324.44     58.13 o 
   2  12  16       22.93      103.93     57.12 o 
   3  12  16      197.47      253.11     67.43 o 
  -3  13  16       54.36      159.90     46.80 o 
  -2  13  16      349.16      372.66     88.79 o 
  -1  13  16      133.79      161.42     46.02 o 
   0  13  16      317.38      411.29     68.35 o 
   1  13  16      156.92      218.29     51.47 o 
  -8   1  17      190.14      231.53     41.47 o 
  -7   1  17     1583.90     1662.32     74.96 o 
  -6   1  17      135.04      135.18     25.69 o 
  -5   1  17     2494.34     2475.24     70.45 o 
  -4   1  17       21.77       39.08     11.37 o 
  -3   1  17     3041.58     3052.89     53.88 o 
  -2   1  17     2431.69     2378.81     50.99 o 
  -1   1  17    11852.49    12458.25    145.59 o 
   0   1  17      745.63      817.61     31.47 o 
   1   1  17     1993.49     2061.35     50.62 o 
   2   1  17      432.20      459.64     26.75 o 
   3   1  17      323.64      376.24     32.72 o 
   4   1  17     2179.32     1952.53     59.44 o 
   5   1  17     1301.20     1374.89     81.51 o 
   6   1  17      964.44      912.23    139.75 o 
  -8   2  17     1818.42     1647.31     71.57 o 
  -7   2  17      284.46      298.77     38.33 o 
  -6   2  17     8506.40     8295.45    157.57 o 
  -5   2  17     1281.01     1267.71     58.45 o 
  -4   2  17     8339.59     8358.39    129.78 o 
  -3   2  17      870.12      883.27     27.89 o 
  -2   2  17    13884.23    14312.77    180.87 o 
  -1   2  17        4.43       15.90     11.70 o 
   0   2  17     2585.85     2651.86     66.05 o 
   1   2  17        2.24       35.41     11.36 o 
   2   2  17      384.19      380.14     42.59 o 
   3   2  17     1239.33     1290.26     53.21 o 
   4   2  17     2456.24     2294.70     91.70 o 
   5   2  17      787.32      692.42     50.06 o 
   6   2  17     1068.74     1261.02     69.72 o 
  -8   3  17      233.06      256.46     50.04 o 
  -7   3  17     4000.40     3894.90    122.82 o 
  -6   3  17      379.20      493.73     40.45 o 
  -5   3  17     9357.68     9081.22    158.29 o 
  -4   3  17      599.35      594.78     35.68 o 
  -3   3  17    16691.40    16884.43    421.33 o 
  -2   3  17       45.78       68.21     16.09 o 
  -1   3  17     9029.58     9003.46    145.43 o 
   0   3  17      406.72      398.25     25.75 o 
   1   3  17       49.15       88.47     23.25 o 
   2   3  17       37.00       55.48     17.97 o 
   3   3  17      151.54      226.07     46.68 o 
   4   3  17      925.51      905.66     56.00 o 
   5   3  17      890.93     1008.97     58.13 o 
   6   3  17      940.58     1122.00     83.31 o 
  -8   4  17      470.61      510.17     54.25 o 
  -7   4  17      274.60      352.57     61.83 o 
  -6   4  17     4792.82     4472.85    105.97 o 
  -5   4  17      239.06      264.98     29.46 o 
  -4   4  17     8798.05     8452.53    128.93 o 
  -3   4  17      169.45      205.09     24.84 o 
  -2   4  17     7940.29     8199.49    154.65 o 
  -1   4  17       84.86       95.25     17.83 o 
   0   4  17      612.42      602.62     30.89 o 
   1   4  17      513.64      509.63     46.42 o 
   2   4  17       15.62       45.29     17.62 o 
   3   4  17      217.58      258.31     33.67 o 
   4   4  17     1837.84     1844.47     71.90 o 
   5   4  17       26.42       61.98     23.51 o 
   6   4  17     1256.00     1388.53     66.51 o 
  -8   5  17      850.19      941.61     97.52 o 
  -7   5  17      445.95      489.82     49.45 o 
  -6   5  17      184.19      210.67     34.99 o 
  -5   5  17      760.32      842.53     47.05 o 
  -4   5  17       33.53       51.97     22.58 o 
  -3   5  17     3198.90     3309.86     81.56 o 
  -2   5  17     1602.73     1510.19     51.60 o 
  -1   5  17     1989.98     2023.14     57.70 o 
   0   5  17     4809.27     4715.66    199.43 o 
   1   5  17       16.59       48.38     20.02 o 
   2   5  17     5679.95     5432.03    337.58 o 
   3   5  17      834.06      844.27     80.08 o 
   4   5  17     2519.17     2574.55     89.04 o 
   5   5  17      353.14      363.26     51.14 o 
   6   5  17       41.56       84.04     34.60 o 
  -7   6  17      553.78      508.37     65.12 o 
  -6   6  17       65.24       27.28     27.89 o 
  -5   6  17       34.01       48.50     28.88 o 
  -4   6  17      229.21      256.34     50.41 o 
  -3   6  17      161.83      197.79     35.31 o 
  -2   6  17      252.08      232.55     27.52 o 
  -1   6  17     9353.90     9368.35    232.10 o 
   0   6  17       92.95      123.04     36.48 o 
   1   6  17    12779.88    12244.78    333.55 o 
   2   6  17        7.23        2.27     19.75 o 
   3   6  17     4390.57     4253.04    118.00 o 
   4   6  17      242.24      259.74     36.42 o 
   5   6  17     1476.94     1738.41    118.52 o 
   6   6  17       53.32      145.10     38.90 o 
  -7   7  17      456.11      415.57    106.37 o 
  -6   7  17      132.23      163.58     38.29 o 
  -5   7  17      719.94      766.17     74.39 o 
  -4   7  17      295.58      356.82     55.19 o 
  -3   7  17      797.55      838.44    137.25 o 
  -2   7  17     1670.51     1582.81     84.37 o 
  -1   7  17     1015.70     1002.34     58.45 o 
   0   7  17     7524.44     6772.56    187.75 o 
   1   7  17      891.40      911.04     56.91 o 
   2   7  17     9588.74     9592.70    232.41 o 
   3   7  17      696.94      794.70     75.40 o 
   4   7  17     5691.32     5295.70    142.88 o 
   5   7  17      106.57      123.58     30.72 o 
   6   7  17      633.67      727.51     77.31 o 
  -7   8  17       47.20       64.21     34.59 o 
  -6   8  17       73.39      123.09     40.23 o 
  -5   8  17      224.45      328.83     56.02 o 
  -4   8  17     1578.50     1473.76     89.82 o 
  -3   8  17      552.60      591.35     68.68 o 
  -2   8  17      370.11      445.12     64.61 o 
  -1   8  17     1309.29     1182.34     66.14 o 
   0   8  17      508.85      513.79     59.74 o 
   1   8  17     1746.74     1725.58     74.26 o 
   2   8  17      443.24      458.94     64.36 o 
   3   8  17     2047.60     2218.43     87.68 o 
   4   8  17      886.44      958.13     67.66 o 
   5   8  17      899.20      876.49     68.05 o 
  -6   9  17        2.06       56.50     29.51 o 
  -5   9  17      181.65      151.99     46.41 o 
  -4   9  17        3.42      -11.51     24.25 o 
  -3   9  17      108.09       89.86     42.93 o 
  -2   9  17        0.07       11.12     35.64 o 
  -1   9  17      772.84      762.29     59.23 o 
   0   9  17        0.15       31.39     24.86 o 
   1   9  17       66.48      167.29     33.68 o 
   2   9  17       43.96      120.96     31.29 o 
   3   9  17      206.04      298.41     39.40 o 
   4   9  17        2.65       87.17     26.86 o 
   5   9  17       34.08       91.22     31.36 o 
  -6  10  17       75.58       50.38     33.54 o 
  -5  10  17      176.76      159.02     47.39 o 
  -4  10  17      100.19       41.40     34.26 o 
  -3  10  17      358.94      502.77     70.03 o 
  -2  10  17        7.55       60.83     38.94 o 
  -1  10  17      722.24      758.52     76.50 o 
   0  10  17      295.80      360.27     45.37 o 
   1  10  17     1098.29     1255.83     75.55 o 
   2  10  17       36.78      134.36     36.01 o 
   3  10  17      638.65      947.56    117.36 o 
   4  10  17      236.76      336.19     51.88 o 
  -5  11  17        2.42       12.62     32.40 o 
  -4  11  17      183.61      268.13     58.52 o 
  -3  11  17       42.48       22.93     55.04 o 
  -2  11  17     1132.84     1270.19    100.96 o 
  -1  11  17       19.80        3.25     33.94 o 
   0  11  17     2809.68     2943.65    358.82 o 
   1  11  17       44.71       83.22     33.21 o 
   2  11  17     2519.00     2307.42     96.89 o 
   3  11  17      113.97      189.73     48.75 o 
  -4  12  17       20.09       48.52     39.32 o 
  -3  12  17     1018.66      993.62     96.73 o 
  -2  12  17       11.11        1.48     58.10 o 
  -1  12  17     3043.32     2923.54    134.57 o 
   0  12  17       10.09       86.08     73.97 o 
   1  12  17     3435.19     3413.35    146.66 o 
   2  12  17       44.01      102.07     39.39 o 
  -2  13  17     1149.19     1131.47    101.13 o 
  -1  13  17      101.48      155.44     47.66 o 
   0  13  17     1814.21     1889.88    153.60 o 
  -8   0  18     1918.79     1952.17    106.32 o 
  -7   0  18      187.33      227.48     43.46 o 
  -6   0  18     8585.28     8066.30    327.76 o 
  -5   0  18      169.57      200.64     43.45 o 
  -4   0  18     8939.53     8532.98    203.72 o 
  -3   0  18     1009.82      986.97     52.14 o 
  -2   0  18    32100.59    33234.46    493.70 o 
  -1   0  18    10265.93    10310.29    234.29 o 
   0   0  18     7247.95     7463.78    146.73 o 
   1   0  18    15412.26    15410.70    429.48 o 
   2   0  18      515.66      535.68     46.96 o 
   3   0  18      627.92      696.62     53.48 o 
   4   0  18        9.67       15.99     33.81 o 
   5   0  18       22.54       48.94     41.01 o 
   6   0  18      155.63      149.15     57.61 o 
  -8   1  18       15.78       24.08     19.69 o 
  -7   1  18     1848.49     1757.19     69.15 o 
  -6   1  18       35.05       32.49     18.55 o 
  -5   1  18     5730.47     5635.94    115.98 o 
  -4   1  18     1864.93     1859.82     70.76 o 
  -3   1  18     5881.82     5624.67     82.27 o 
  -2   1  18     8910.81     9036.27    114.57 o 
  -1   1  18     9615.32     9434.55    133.43 o 
   0   1  18     9101.64     8811.48    125.87 o 
   1   1  18     1166.21     1196.72     38.50 o 
   2   1  18     1278.77     1291.43     64.35 o 
   3   1  18       55.60       50.24     16.72 o 
   4   1  18      118.96      166.11     69.39 o 
   5   1  18      346.81      394.39     53.61 o 
   6   1  18      409.11      434.80     59.73 o 
  -8   2  18      118.01      228.92     32.27 o 
  -7   2  18      180.27      185.90     30.12 o 
  -6   2  18     1210.28     1287.84     54.61 o 
  -5   2  18      745.56      731.43     43.51 o 
  -4   2  18     5441.50     5139.48     90.06 o 
  -3   2  18     2907.02     2882.46     53.48 o 
  -2   2  18     3852.23     3804.90     72.09 o 
  -1   2  18      346.67      340.27     25.94 o 
   0   2  18        6.35        8.09     10.97 o 
   1   2  18     3420.65     3410.45     84.34 o 
   2   2  18      282.15      253.01     28.64 o 
   3   2  18        4.21        6.29     16.35 o 
   4   2  18     1466.36     1346.93     58.64 o 
   5   2  18       18.86       -1.34     39.30 o 
   6   2  18      839.03      882.12    240.32 o 
  -8   3  18      271.95      362.22     40.88 o 
  -7   3  18       59.47       95.45     27.19 o 
  -6   3  18      257.93      261.91     37.05 o 
  -5   3  18      191.84      224.70     32.52 o 
  -4   3  18      309.39      337.72     25.56 o 
  -3   3  18      464.07      435.62     31.83 o 
  -2   3  18     1927.19     1819.60     53.99 o 
  -1   3  18      213.53      242.90     23.73 o 
   0   3  18       96.28      122.91     17.52 o 
   1   3  18      490.44      561.26     38.60 o 
   2   3  18      462.00      471.10     37.66 o 
   3   3  18     5237.97     5024.00    121.72 o 
   4   3  18     1237.26     1242.74     57.78 o 
   5   3  18     2149.76     2040.62     77.26 o 
   6   3  18      446.68      524.70     87.63 o 
  -8   4  18      165.89      213.02     43.88 o 
  -7   4  18      725.54      650.03     49.68 o 
  -6   4  18     1444.15     1508.12     87.92 o 
  -5   4  18     1003.14     1011.54     57.49 o 
  -4   4  18     1018.28      972.64     44.38 o 
  -3   4  18       71.13       95.67     20.05 o 
  -2   4  18     2665.36     2753.77     70.53 o 
  -1   4  18       25.06       11.81     13.77 o 
   0   4  18     5442.20     5297.37    305.40 o 
   1   4  18     1353.42     1223.44     52.65 o 
   2   4  18     3460.09     3385.63    173.96 o 
   3   4  18     2099.47     1960.85     72.18 o 
   4   4  18      875.21      837.45     55.62 o 
   5   4  18     2656.17     2619.79     91.55 o 
   6   4  18      389.86      453.69     48.90 o 
  -8   5  18      616.89      698.59     61.02 o 
  -7   5  18      796.46      724.61     76.09 o 
  -6   5  18     1420.91     1437.22     70.42 o 
  -5   5  18     2727.29     2649.60     91.88 o 
  -4   5  18      303.27      310.87     38.10 o 
  -3   5  18     7600.87     7485.13    138.69 o 
  -2   5  18     1131.47     1168.04     47.02 o 
  -1   5  18     4030.60     4208.00    125.53 o 
   0   5  18       66.98       81.51     23.54 o 
   1   5  18      787.27      759.88     48.83 o 
   2   5  18       74.16      115.72     25.81 o 
   3   5  18      400.68      409.57     41.94 o 
   4   5  18      453.65      539.65     48.68 o 
   5   5  18      242.80      264.84     37.88 o 
   6   5  18     1261.11     1236.05     91.05 o 
  -7   6  18      321.32      364.57     77.99 o 
  -6   6  18     1178.46     1187.94     88.77 o 
  -5   6  18      239.20      250.28     45.60 o 
  -4   6  18     5806.64     5524.40    171.35 o 
  -3   6  18      316.50      392.65     35.48 o 
  -2   6  18     4497.65     4689.97    102.06 o 
  -1   6  18      200.16      286.92     36.92 o 
   0   6  18     1017.07      987.87    109.81 o 
   1   6  18      252.53      371.44     39.82 o 
   2   6  18       22.96       61.61     21.65 o 
   3   6  18        0.50       68.68     24.60 o 
   4   6  18        9.86       48.29     36.52 o 
   5   6  18      403.30      452.78     47.57 o 
   6   6  18      122.06      165.78     41.52 o 
  -7   7  18      628.08      699.15     77.40 o 
  -6   7  18       20.40       79.22     33.55 o 
  -5   7  18     2296.90     2205.61    108.52 o 
  -4   7  18       39.04       59.57     34.15 o 
  -3   7  18     3524.28     3392.32    131.38 o 
  -2   7  18     1485.34     1615.50     71.98 o 
  -1   7  18     1783.60     1730.92     73.63 o 
   0   7  18     1112.62     1229.46     74.67 o 
   1   7  18       57.17       99.23     26.95 o 
   2   7  18      572.02      596.02     50.91 o 
   3   7  18      166.50      196.68     32.73 o 
   4   7  18      247.58      380.98     45.24 o 
   5   7  18      333.15      431.19     51.76 o 
  -7   8  18      703.31      752.74     93.67 o 
  -6   8  18      119.78      192.61     46.87 o 
  -5   8  18       36.33       14.42     29.51 o 
  -4   8  18       67.58       52.01     36.12 o 
  -3   8  18      213.96      208.80     48.50 o 
  -2   8  18        2.06      -15.10     21.88 o 
  -1   8  18     4087.17     3749.30    113.18 o 
   0   8  18      170.03      162.03     32.86 o 
   1   8  18     6102.40     5920.78    148.72 o 
   2   8  18     1842.08     1804.12     77.66 o 
   3   8  18     1924.73     1924.87     82.55 o 
   4   8  18     1220.37     1291.11     77.56 o 
   5   8  18      488.24      618.00     83.55 o 
  -6   9  18      589.05      600.49     75.87 o 
  -5   9  18        2.76       18.84     31.29 o 
  -4   9  18       67.50       78.11     37.28 o 
  -3   9  18      573.32      638.30     76.50 o 
  -2   9  18      446.63      685.19     75.57 o 
  -1   9  18      875.30      928.26     65.13 o 
   0   9  18     4270.90     4053.87    121.00 o 
   1   9  18     5573.22     5139.75    141.24 o 
   2   9  18     4816.33     4724.36    135.85 o 
   3   9  18     4724.98     4633.76    216.41 o 
   4   9  18     2495.46     2590.49    101.48 o 
  -5  10  18      431.45      487.40     71.21 o 
  -4  10  18       15.66       22.28     32.86 o 
  -3  10  18       76.96       98.59     43.92 o 
  -2  10  18     1613.36     1462.71     96.45 o 
  -1  10  18     1879.90     1915.31    104.06 o 
   0  10  18     1770.41     1856.18    136.20 o 
   1  10  18     4127.39     3937.74    166.83 o 
   2  10  18     1289.85     1538.30    144.96 o 
   3  10  18     2615.84     2824.74    145.16 o 
   4  10  18     2061.38     2135.53     94.28 o 
  -5  11  18        3.86       22.92     37.71 o 
  -4  11  18       15.29       45.78     36.23 o 
  -3  11  18       37.02        2.18     36.27 o 
  -2  11  18      580.88      568.14     75.25 o 
  -1  11  18       63.01       89.65     42.17 o 
   0  11  18      700.80      794.72    135.17 o 
   1  11  18      414.65      421.82     55.70 o 
   2  11  18     1593.81     1573.40     80.14 o 
   3  11  18      882.17      951.32     74.09 o 
  -3  12  18      160.94      221.24     65.97 o 
  -2  12  18      176.77      153.16     57.73 o 
  -1  12  18        1.58       52.93     55.11 o 
   0  12  18       23.30      136.75     92.15 o 
   1  12  18      104.16      206.35     45.23 o 
   2  12  18       35.17       94.25     67.68 o 
  -1  13  18      465.66      661.24     81.49 o 
  -8   1  19      141.57      192.85     30.69 o 
  -7   1  19      314.71      339.53     38.13 o 
  -6   1  19      650.49      673.42     46.05 o 
  -5   1  19      719.84      739.57     43.40 o 
  -4   1  19     2545.85     2411.28     64.52 o 
  -3   1  19      348.28      397.72     27.85 o 
  -2   1  19     5348.54     5214.73     88.36 o 
  -1   1  19     2484.87     2402.31     70.38 o 
   0   1  19     4029.48     4034.52     94.53 o 
   1   1  19      926.23     1016.42     41.37 o 
   2   1  19      699.18      678.74     46.41 o 
   3   1  19     1291.57     1268.17     57.40 o 
   4   1  19        0.86       27.24     26.02 o 
   5   1  19      297.37      351.72     55.42 o 
   6   1  19      166.17      199.06     87.88 o 
  -8   2  19        0.75        8.38     18.82 o 
  -7   2  19      930.29      950.67     57.55 o 
  -6   2  19     1759.57     1838.16     64.92 o 
  -5   2  19     3233.09     2999.73     79.05 o 
  -4   2  19     3217.93     3103.39     73.26 o 
  -3   2  19     5969.90     5918.56    190.17 o 
  -2   2  19     7636.15     7484.79    127.82 o 
  -1   2  19     9137.85     8958.69    149.93 o 
   0   2  19     1195.44     1191.71     40.32 o 
   1   2  19     3600.63     3486.79    106.74 o 
   2   2  19     4522.21     4395.37    127.81 o 
   3   2  19       10.23       18.47     17.57 o 
   4   2  19      644.40      536.44     55.62 o 
   5   2  19      502.55      505.00     63.36 o 
   6   2  19       86.88      126.61     41.64 o 
  -8   3  19      237.06      231.05     34.44 o 
  -7   3  19      677.53      760.16     53.15 o 
  -6   3  19     2023.69     1934.65     67.06 o 
  -5   3  19     2798.40     2711.40     89.58 o 
  -4   3  19     2320.08     2103.01     62.43 o 
  -3   3  19     5338.34     5188.61     91.48 o 
  -2   3  19     8322.66     8661.63    146.41 o 
  -1   3  19     4536.91     4293.84    104.32 o 
   0   3  19     7248.17     6557.16    358.24 o 
   1   3  19       59.35       69.45     19.61 o 
   2   3  19     2693.04     2624.39     79.20 o 
   3   3  19       63.21      125.82     45.20 o 
   4   3  19       21.65       76.80     25.45 o 
   5   3  19       49.31      106.57     32.72 o 
   6   3  19      124.40      259.73     69.32 o 
  -8   4  19      314.33      455.03     65.33 o 
  -7   4  19       21.95       28.63     24.20 o 
  -6   4  19      404.88      524.17     60.42 o 
  -5   4  19      386.68      423.13     43.91 o 
  -4   4  19     4860.02     4916.53    170.61 o 
  -3   4  19     7058.00     6559.33    232.93 o 
  -2   4  19     4604.24     4540.63     96.30 o 
  -1   4  19     8236.93     8213.41    174.31 o 
   0   4  19        8.76       33.96     18.64 o 
   1   4  19     5041.44     4848.48    181.39 o 
   2   4  19      271.91      307.24     34.79 o 
   3   4  19     2400.50     2319.83     79.95 o 
   4   4  19      867.49      920.90     58.41 o 
   5   4  19      101.04      175.12     29.87 o 
   6   4  19      123.25      157.82     61.63 o 
  -7   5  19      854.79      902.81     83.55 o 
  -6   5  19      440.46      554.69     53.76 o 
  -5   5  19     1774.51     1787.40     75.61 o 
  -4   5  19       14.50        3.22     15.23 o 
  -3   5  19      452.42      503.50     46.68 o 
  -2   5  19     4552.16     4467.81    168.44 o 
  -1   5  19      100.53      118.90     27.92 o 
   0   5  19     3585.09     3501.68     97.70 o 
   1   5  19      438.40      414.18     39.22 o 
   2   5  19     2105.52     2036.51     78.31 o 
   3   5  19     2482.06     2556.78     87.01 o 
   4   5  19      229.47      245.25     36.89 o 
   5   5  19     2008.78     2144.34    131.58 o 
   6   5  19       51.71      134.86     35.47 o 
  -7   6  19     1605.18     1380.64     94.93 o 
  -6   6  19     1734.65     1515.50     94.72 o 
  -5   6  19      558.24      567.41     65.95 o 
  -4   6  19      909.95      937.60     61.01 o 
  -3   6  19      804.37      828.48     46.97 o 
  -2   6  19      391.08      475.10     36.91 o 
  -1   6  19       88.02       90.90     27.80 o 
   0   6  19     6444.72     5962.53    161.71 o 
   1   6  19      300.88      325.08     38.16 o 
   2   6  19     5586.15     5555.70    138.02 o 
   3   6  19      669.58      692.70     53.75 o 
   4   6  19     4318.11     4177.24    123.06 o 
   5   6  19        2.73       42.21     24.36 o 
  -7   7  19      631.92      612.82     75.73 o 
  -6   7  19     1457.39     1557.77    117.77 o 
  -5   7  19      603.33      673.59     80.07 o 
  -4   7  19     1168.09     1246.27     91.00 o 
  -3   7  19        0.41        3.44     22.13 o 
  -2   7  19      211.98      306.68     41.41 o 
  -1   7  19      353.24      342.97     58.31 o 
   0   7  19      594.15      572.08     49.84 o 
   1   7  19     1764.90     1727.96     73.25 o 
   2   7  19      522.55      513.54     50.79 o 
   3   7  19     2728.64     2604.90    150.38 o 
   4   7  19        1.27       35.19     22.07 o 
   5   7  19     2884.04     2808.95    104.12 o 
  -6   8  19      316.26      393.16     67.92 o 
  -5   8  19      698.82      696.03     77.21 o 
  -4   8  19        4.55       26.43     37.35 o 
  -3   8  19     1643.05     1498.48     91.17 o 
  -2   8  19        6.75        1.60     35.79 o 
  -1   8  19      334.13      352.24     43.51 o 
   0   8  19      529.64      541.92     52.99 o 
   1   8  19      165.57      261.72     36.95 o 
   2   8  19      305.89      331.24     42.20 o 
   3   8  19        0.25      -20.99     23.69 o 
   4   8  19      971.78     1113.16     74.20 o 
   5   8  19       12.66        9.82     32.95 o 
  -6   9  19      199.20      238.83     52.43 o 
  -5   9  19        6.14        7.29     30.23 o 
  -4   9  19      157.49      131.20     43.78 o 
  -3   9  19       21.90       39.33     32.61 o 
  -2   9  19       88.23       99.08     41.43 o 
  -1   9  19      149.52      193.90     34.86 o 
   0   9  19      184.90      308.87     41.40 o 
   1   9  19       15.13       44.74     39.98 o 
   2   9  19       79.21      171.62     33.99 o 
   3   9  19       67.38      132.52     31.70 o 
   4   9  19        2.61       45.58     28.80 o 
  -5  10  19       10.59       20.72     31.64 o 
  -4  10  19       45.65      115.67     45.76 o 
  -3  10  19       14.34       24.24     39.36 o 
  -2  10  19        5.48      -27.46     27.46 o 
  -1  10  19       91.40       88.90     40.47 o 
   0  10  19      170.12      293.53     73.42 o 
   1  10  19       21.57       16.40     27.00 o 
   2  10  19      580.79      745.11    100.22 o 
   3  10  19        5.34       98.02     33.29 o 
  -4  11  19      117.71      169.27     92.94 o 
  -3  11  19       97.42      117.96     64.38 o 
  -2  11  19        6.83      -24.38     30.13 o 
  -1  11  19       64.90      142.33     45.21 o 
   0  11  19      206.74      218.74     92.03 o 
   1  11  19     1242.43     1268.71     80.82 o 
   2  11  19       33.04       91.41     42.00 o 
   3  11  19     1804.52     1775.31     87.57 o 
  -3  12  19       64.81       16.89     38.17 o 
  -2  12  19        1.32      -17.98     33.17 o 
  -1  12  19      100.87      191.85     55.16 o 
   0  12  19      655.28      571.62     73.05 o 
   1  12  19       65.91      166.93     43.21 o 
  -8   0  20       40.31       74.43     34.41 o 
  -7   0  20      200.09      242.33     47.55 o 
  -6   0  20      177.02      291.25     47.65 o 
  -5   0  20     3837.31     3711.88    126.34 o 
  -4   0  20       68.55       83.83     33.50 o 
  -3   0  20    15297.11    15274.35    255.15 o 
  -2   0  20     1075.90      965.20     56.86 o 
  -1   0  20    12764.07    12648.13    280.05 o 
   0   0  20     2614.00     2700.13     98.51 o 
   1   0  20    16190.34    15911.67    337.72 o 
   2   0  20     2291.97     2234.20     90.69 o 
   3   0  20     3511.27     3701.30    193.93 o 
   4   0  20     2444.30     2391.38    156.83 o 
   5   0  20       46.08       46.50     47.84 o 
   6   0  20       21.64       -6.59     40.28 o 
  -8   1  20       11.84       11.58     20.61 o 
  -7   1  20        3.46       15.52     22.53 o 
  -6   1  20      647.58      724.65     48.11 o 
  -5   1  20      980.77      998.16     49.74 o 
  -4   1  20     8471.59     8295.41    187.57 o 
  -3   1  20        1.87       -1.29     10.78 o 
  -2   1  20    14646.94    14447.22    245.95 o 
  -1   1  20      201.68      228.25     20.99 o 
   0   1  20     8983.61     8825.86    161.63 o 
   1   1  20     1075.89      987.45     42.75 o 
   2   1  20     5886.17     5594.14    133.59 o 
   3   1  20     2492.68     2333.10     80.58 o 
   4   1  20      733.50      826.14    113.63 o 
   5   1  20     1741.57     1744.78     97.52 o 
   6   1  20       18.57       19.74     31.55 o 
  -8   2  20       88.25      113.96     28.02 o 
  -7   2  20       41.47       56.45     20.58 o 
  -6   2  20      150.87      197.22     28.17 o 
  -5   2  20      204.85      234.54     28.07 o 
  -4   2  20     1604.50     1540.34     52.04 o 
  -3   2  20     6750.90     6444.51    114.51 o 
  -2   2  20        0.39       24.41     12.07 o 
  -1   2  20     1601.56     1451.44     47.60 o 
   0   2  20      150.32      194.14     23.90 o 
   1   2  20     3939.26     3875.37     95.66 o 
   2   2  20      742.20      750.49     61.84 o 
   3   2  20     1317.10     1302.59     73.47 o 
   4   2  20      817.37      905.93     69.14 o 
   5   2  20       66.66      105.24     36.92 o 
   6   2  20      164.23      177.15     46.68 o 
  -8   3  20      130.26      206.09     33.32 o 
  -7   3  20      153.27      160.17     27.25 o 
  -6   3  20      783.32      698.70     57.34 o 
  -5   3  20     1858.78     1867.55     74.38 o 
  -4   3  20      264.72      296.09     39.21 o 
  -3   3  20      133.01      169.15     23.59 o 
  -2   3  20      193.22      174.24     23.90 o 
  -1   3  20      129.30      118.91     20.09 o 
   0   3  20      139.21      179.30     25.58 o 
   1   3  20      321.54      283.05     31.28 o 
   2   3  20      549.06      558.40     52.10 o 
   3   3  20      602.97      626.91     46.60 o 
   4   3  20      561.66      578.96     72.99 o 
   5   3  20     1224.67     1200.75    128.65 o 
   6   3  20      214.74      213.77     48.15 o 
  -8   4  20      776.73      700.33    136.45 o 
  -7   4  20      174.94      258.87     39.50 o 
  -6   4  20     1156.47     1183.21     70.13 o 
  -5   4  20      413.38      394.62     44.14 o 
  -4   4  20     3134.47     3032.94     85.86 o 
  -3   4  20       82.72       84.65     22.43 o 
  -2   4  20      263.74      245.17     27.24 o 
  -1   4  20     3332.93     3183.58    127.38 o 
   0   4  20      129.84      113.54     24.23 o 
   1   4  20     3603.30     3449.94    134.96 o 
   2   4  20      490.96      498.54     42.51 o 
   3   4  20     1964.46     2035.56     94.77 o 
   4   4  20     1129.56     1080.91     63.85 o 
   5   4  20      758.20      869.91    156.77 o 
   6   4  20     1026.46     1331.28    138.52 o 
  -7   5  20      649.33      637.95     73.46 o 
  -6   5  20      925.89     1024.35     69.48 o 
  -5   5  20      179.55      211.20     38.36 o 
  -4   5  20      842.20      903.51     92.96 o 
  -3   5  20      223.63      251.62     29.09 o 
  -2   5  20     5255.72     5301.53    110.04 o 
  -1   5  20       40.68       38.00     26.03 o 
   0   5  20     3300.92     3156.02     93.19 o 
   1   5  20      143.74      116.24     27.31 o 
   2   5  20     1305.29     1317.61     60.99 o 
   3   5  20     1071.07     1151.76     62.00 o 
   4   5  20     1033.39     1049.75     95.45 o 
   5   5  20      402.80      529.87     68.63 o 
  -7   6  20      312.05      440.83    109.60 o 
  -6   6  20        2.66       67.73     32.49 o 
  -5   6  20     1592.21     1719.24     93.76 o 
  -4   6  20        3.50       39.32     21.89 o 
  -3   6  20     3964.12     3964.14     96.69 o 
  -2   6  20      324.84      320.70     41.04 o 
  -1   6  20     5812.90     5443.43    135.51 o 
   0   6  20       54.86       43.11     22.54 o 
   1   6  20     3879.40     3700.55    106.76 o 
   2   6  20      448.99      514.74     47.28 o 
   3   6  20      861.01      907.53     61.52 o 
   4   6  20       31.73       77.84     26.91 o 
   5   6  20       53.00       79.57     34.75 o 
  -7   7  20      419.99      607.48     74.97 o 
  -6   7  20      212.16      307.46     66.64 o 
  -5   7  20      845.01      869.39     81.50 o 
  -4   7  20      219.52      177.62     79.46 o 
  -3   7  20        2.29       14.78     23.45 o 
  -2   7  20     1592.07     1434.23     68.76 o 
  -1   7  20      957.83     1056.53     64.54 o 
   0   7  20     4197.67     4108.08    198.75 o 
   1   7  20     2115.72     2011.99    129.03 o 
   2   7  20     1223.37     1286.99    104.35 o 
   3   7  20      773.52      809.78     61.77 o 
   4   7  20       10.81       41.89     23.33 o 
   5   7  20      541.62      739.49     63.31 o 
  -6   8  20     1921.65     1837.96    107.04 o 
  -5   8  20       55.93       74.68     38.05 o 
  -4   8  20     1350.49     1386.68    206.17 o 
  -3   8  20       58.49      112.22     76.89 o 
  -2   8  20      225.79      206.52     37.46 o 
  -1   8  20      237.85      286.75     39.83 o 
   0   8  20      240.54      237.21     39.31 o 
   1   8  20       63.68       31.61     24.17 o 
   2   8  20     3324.01     2952.51    101.36 o 
   3   8  20       61.66      138.55     32.53 o 
   4   8  20     2465.14     2656.65    102.19 o 
  -6   9  20       25.31       52.84     37.48 o 
  -5   9  20     2957.62     2923.06    138.52 o 
  -4   9  20      175.70      153.08     48.99 o 
  -3   9  20     1043.56     1038.38     92.19 o 
  -2   9  20        1.53       15.66     24.26 o 
  -1   9  20        0.31       17.52     42.42 o 
   0   9  20        8.25       26.09     23.59 o 
   1   9  20     1079.09     1054.76     71.81 o 
   2   9  20      405.59      508.37     57.25 o 
   3   9  20     1907.27     2069.17     90.55 o 
   4   9  20      385.48      476.73     53.84 o 
  -5  10  20       62.10       79.04     41.74 o 
  -4  10  20     1906.50     2009.42    121.07 o 
  -3  10  20      106.95       68.90     43.25 o 
  -2  10  20      328.75      427.04     66.96 o 
  -1  10  20        5.92        4.50     35.99 o 
   0  10  20      594.19      576.44     55.82 o 
   1  10  20      289.43      404.84     48.88 o 
   2  10  20     1777.27     1629.90     79.76 o 
   3  10  20      201.43      262.04     69.82 o 
  -4  11  20       27.25       98.39     41.59 o 
  -3  11  20      109.90      166.30     52.00 o 
  -2  11  20       50.37       46.58     40.78 o 
  -1  11  20        5.98       47.08     35.77 o 
   0  11  20      107.87      153.68    108.63 o 
   1  11  20      404.78      476.07    100.50 o 
   2  11  20        0.26       90.10     31.36 o 
  -3  12  20      322.71      394.54     67.32 o 
  -2  12  20        0.67       49.64     38.54 o 
  -1  12  20      267.80      309.50     59.14 o 
   0  12  20        5.75       -0.43     38.45 o 
   1  12  20      325.80      314.55     55.88 o 
  -8   1  21      154.28      248.83     35.23 o 
  -7   1  21       28.44       31.27     19.21 o 
  -6   1  21        3.42        1.11     16.49 o 
  -5   1  21      665.97      652.34     42.36 o 
  -4   1  21      299.21      335.16     35.54 o 
  -3   1  21     1974.10     1883.26     49.45 o 
  -2   1  21     2778.12     2789.10     71.37 o 
  -1   1  21     1634.21     1610.40     53.25 o 
   0   1  21     2837.47     2933.70     84.47 o 
   1   1  21      566.67      637.13     56.66 o 
   2   1  21     2827.06     2785.85     89.34 o 
   3   1  21     1729.21     1727.95    123.33 o 
   4   1  21      217.61      320.95     53.71 o 
   5   1  21      376.09      377.02     59.31 o 
   6   1  21      209.48      234.61     50.24 o 
  -8   2  21       86.82       96.05     31.41 o 
  -7   2  21       44.18       41.24     20.75 o 
  -6   2  21      464.39      443.62     57.10 o 
  -5   2  21      201.90      257.80     34.59 o 
  -4   2  21     1469.21     1331.80    103.65 o 
  -3   2  21     4462.99     4396.31    102.09 o 
  -2   2  21     3269.20     3102.77    103.85 o 
  -1   2  21     8980.37     8623.18    130.45 o 
   0   2  21     7533.64     7327.26    261.67 o 
   1   2  21     7164.64     6912.20    283.88 o 
   2   2  21     4059.12     3585.98    125.87 o 
   3   2  21     4929.30     4630.82    241.35 o 
   4   2  21     2424.96     2173.63    109.26 o 
   5   2  21      584.40      694.70     77.17 o 
   6   2  21       65.44       94.15     39.64 o 
  -8   3  21      562.99      599.03     61.15 o 
  -7   3  21       10.98        2.83     19.56 o 
  -6   3  21      434.30      443.31     47.54 o 
  -5   3  21      368.15      414.20     43.88 o 
  -4   3  21     4119.46     4242.84     96.05 o 
  -3   3  21     1191.12     1153.34     40.52 o 
  -2   3  21     7467.53     7530.02    135.48 o 
  -1   3  21     2188.96     2117.84     59.88 o 
   0   3  21     8966.86     8536.59    181.44 o 
   1   3  21     2909.84     2922.72     84.32 o 
   2   3  21     6404.93     6021.48    406.35 o 
   3   3  21     2826.43     2836.61    115.53 o 
   4   3  21      285.22      393.36     59.63 o 
   5   3  21     1170.87     1373.39    127.17 o 
   6   3  21       80.85      125.54     44.06 o 
  -7   4  21       22.08       55.67     26.56 o 
  -6   4  21     1070.79     1157.49     90.44 o 
  -5   4  21      706.37      802.79     58.68 o 
  -4   4  21       11.92       29.74     17.43 o 
  -3   4  21     2719.98     2601.00     72.59 o 
  -2   4  21     1470.29     1444.89     52.45 o 
  -1   4  21     3088.07     3093.46     90.78 o 
   0   4  21     1659.25     1688.90     65.30 o 
   1   4  21     1189.73     1206.14     72.72 o 
   2   4  21     4361.66     4437.19    116.10 o 
   3   4  21      569.49      557.31     61.99 o 
   4   4  21     2961.37     2902.16    122.82 o 
   5   4  21       33.62       68.24     35.55 o 
  -7   5  21     1962.73     1961.53    107.14 o 
  -6   5  21      795.80      946.85     68.17 o 
  -5   5  21     3765.41     3553.74    195.24 o 
  -4   5  21     1198.74     1296.66     55.71 o 
  -3   5  21      867.85      928.09     47.56 o 
  -2   5  21       69.30       71.62     21.10 o 
  -1   5  21      941.99      852.63     54.74 o 
   0   5  21      510.01      573.02     46.72 o 
   1   5  21     3072.97     2847.65     89.82 o 
   2   5  21      431.37      451.59     42.68 o 
   3   5  21     2383.07     2269.72    126.57 o 
   4   5  21      242.27      323.80     41.16 o 
   5   5  21      805.07      791.21     78.04 o 
  -7   6  21      101.50       98.42    132.30 o 
  -6   6  21     3241.31     3280.42    343.80 o 
  -5   6  21     1102.54     1131.82    152.35 o 
  -4   6  21     4986.44     4540.00    159.97 o 
  -3   6  21     2124.65     2099.98     95.11 o 
  -2   6  21     2316.31     2405.45    145.49 o 
  -1   6  21     1833.42     1696.26     72.13 o 
   0   6  21      636.96      607.88     49.05 o 
   1   6  21        7.02       34.96     22.74 o 
   2   6  21      156.78      156.46     40.53 o 
   3   6  21      167.66      184.89     39.42 o 
   4   6  21      175.18      226.07     37.10 o 
   5   6  21     1619.37     1615.50     78.12 o 
  -6   7  21      287.37      295.70     54.83 o 
  -5   7  21     3348.98     3124.79    135.34 o 
  -4   7  21      321.19      345.23     55.79 o 
  -3   7  21     4127.33     3951.40    119.34 o 
  -2   7  21      984.67      995.34     61.69 o 
  -1   7  21      894.46      999.65     80.71 o 
   0   7  21        5.40       50.34     22.58 o 
   1   7  21      990.06     1113.66     82.41 o 
   2   7  21      306.65      372.56     43.66 o 
   3   7  21       11.56      -14.03     20.35 o 
   4   7  21     1471.66     1627.93    104.07 o 
  -6   8  21     1028.19     1144.50    102.37 o 
  -5   8  21      114.20      192.66     47.24 o 
  -4   8  21     1177.06     1201.40     96.03 o 
  -3   8  21       92.28      101.10     63.10 o 
  -2   8  21      692.10      733.57     60.18 o 
  -1   8  21        1.39       31.71     23.79 o 
   0   8  21      802.45      733.47     58.78 o 
   1   8  21      614.22      787.58     60.19 o 
   2   8  21      439.06      406.39     47.36 o 
   3   8  21      300.15      366.51     44.76 o 
   4   8  21       38.30      110.76     39.77 o 
  -5   9  21      116.62      148.58     48.27 o 
  -4   9  21       41.35       20.16     74.33 o 
  -3   9  21      268.77      222.17     56.37 o 
  -2   9  21        2.21       21.67     26.59 o 
  -1   9  21       18.02       -5.94     24.70 o 
   0   9  21      344.32      336.81     62.39 o 
   1   9  21      327.36      302.65     44.15 o 
   2   9  21       89.48      201.49     36.16 o 
   3   9  21      429.59      608.43     59.32 o 
  -5  10  21      292.85      327.36     62.30 o 
  -4  10  21      287.00      337.09     64.99 o 
  -3  10  21      427.10      396.50     68.71 o 
  -2  10  21       95.06      100.87     63.04 o 
  -1  10  21      186.79      132.74     43.40 o 
   0  10  21       51.97       58.64     45.61 o 
   1  10  21       15.03      -11.12     24.47 o 
   2  10  21      106.61      144.18     31.35 o 
   3  10  21       50.18      117.92     50.98 o 
  -4  11  21      311.38      370.45    114.00 o 
  -3  11  21      777.09      904.47     94.01 o 
  -2  11  21      367.17      386.79     65.34 o 
  -1  11  21       61.03       75.20     37.90 o 
   0  11  21       16.70       52.24     26.93 o 
   1  11  21        1.30        2.87     26.09 o 
   2  11  21      281.36      278.25     44.89 o 
  -2  12  21      332.61      230.58     56.36 o 
  -1  12  21      175.32      235.99     54.18 o 
   0  12  21       96.58      138.99     44.53 o 
  -8   0  22      332.00      322.63     57.91 o 
  -7   0  22      441.45      469.06     62.69 o 
  -6   0  22      176.77      220.58     42.03 o 
  -5   0  22       77.79       46.26     49.80 o 
  -4   0  22     1051.21     1077.11    108.87 o 
  -3   0  22      989.86      915.17     58.73 o 
  -2   0  22     8976.36     8140.46    518.39 o 
  -1   0  22      192.67      199.93     36.92 o 
   0   0  22     5184.69     5001.13    147.60 o 
   1   0  22     1143.72     1120.61     69.63 o 
   2   0  22    11039.91    10908.38    397.99 o 
   3   0  22       99.35       90.32     54.68 o 
   4   0  22    10024.92     9506.67    374.32 o 
   5   0  22      157.18      208.96     69.20 o 
   6   0  22     1270.02     1442.95    131.08 o 
  -8   1  22      606.37      707.63     55.73 o 
  -7   1  22      194.60      237.64     44.13 o 
  -6   1  22      300.23      347.21     41.71 o 
  -5   1  22       66.55       58.24     22.03 o 
  -4   1  22     1125.51     1024.51     52.48 o 
  -3   1  22     1437.82     1448.23     52.80 o 
  -2   1  22      133.97      140.17     22.36 o 
  -1   1  22     6099.39     5930.31    117.47 o 
   0   1  22       66.23      125.85     22.09 o 
   1   1  22     9818.09     9611.95    197.69 o 
   2   1  22      257.30      275.06     37.20 o 
   3   1  22     9604.81     8885.82    433.57 o 
   4   1  22       82.40       94.33     59.62 o 
   5   1  22     3066.53     2872.58    313.35 o 
   6   1  22       30.96       51.54     45.89 o 
  -8   2  22      379.01      407.38     49.85 o 
  -7   2  22        4.68       40.97     23.23 o 
  -6   2  22      636.87      621.58     57.33 o 
  -5   2  22      633.89      757.66     55.04 o 
  -4   2  22       35.92       33.50     37.44 o 
  -3   2  22     1681.39     1626.20     47.44 o 
  -2   2  22     2019.00     1825.76     79.56 o 
  -1   2  22      750.62      811.20     44.23 o 
   0   2  22     2187.06     2156.60     81.16 o 
   1   2  22      398.45      456.62     65.11 o 
   2   2  22     4931.04     4842.92    426.92 o 
   3   2  22       85.50       84.83     38.20 o 
   4   2  22     3477.99     3230.32    269.23 o 
   5   2  22      362.38      355.24     58.69 o 
  -7   3  22       93.59      135.24     32.29 o 
  -6   3  22     1393.64     1295.58     71.97 o 
  -5   3  22       82.40       81.09     24.57 o 
  -4   3  22     4152.51     3914.03    121.46 o 
  -3   3  22      239.96      265.47     26.14 o 
  -2   3  22      687.87      624.46     38.86 o 
  -1   3  22       13.75       56.64     17.02 o 
   0   3  22     1929.35     1880.40     88.77 o 
   1   3  22     2298.83     2058.80     95.55 o 
   2   3  22        0.86       63.47     32.36 o 
   3   3  22      489.87      493.14     59.55 o 
   4   3  22       30.55       13.55     38.45 o 
   5   3  22        9.84       82.63     47.60 o 
  -7   4  22      284.18      270.16     42.27 o 
  -6   4  22      150.58      193.16     36.37 o 
  -5   4  22      379.66      410.26     44.98 o 
  -4   4  22      558.90      571.30     53.13 o 
  -3   4  22     1130.44     1192.20     50.68 o 
  -2   4  22      150.49      170.64     25.24 o 
  -1   4  22      926.34     1002.40     55.16 o 
   0   4  22     1600.95     1475.91     64.61 o 
   1   4  22       75.38       98.52     23.30 o 
   2   4  22     2005.04     2036.62    114.11 o 
   3   4  22       99.86      102.95     37.31 o 
   4   4  22     1353.63     1271.06    132.33 o 
   5   4  22      227.67      374.10     84.58 o 
  -7   5  22       13.58       35.34     25.89 o 
  -6   5  22      420.92      472.06     51.76 o 
  -5   5  22     1954.71     1829.42     78.05 o 
  -4   5  22     1764.34     1855.57     64.56 o 
  -3   5  22     3985.76     3794.24     99.41 o 
  -2   5  22       43.21       97.60     29.10 o 
  -1   5  22     5752.48     5129.83    128.36 o 
   0   5  22     1593.98     1506.31     64.65 o 
   1   5  22     9526.19     9555.93    196.43 o 
   2   5  22      220.37      209.74     32.38 o 
   3   5  22     2787.07     2780.12    222.67 o 
   4   5  22       44.08       58.58     37.25 o 
   5   5  22     1351.28     1454.91     96.81 o 
  -7   6  22       38.46       67.37     35.13 o 
  -6   6  22        5.07       58.06     31.08 o 
  -5   6  22       15.39       37.82     46.15 o 
  -4   6  22     1699.62     1876.04     67.95 o 
  -3   6  22      631.94      520.75     41.72 o 
  -2   6  22     2065.41     2100.10     83.11 o 
  -1   6  22      392.33      384.60     42.68 o 
   0   6  22     5125.77     5164.76    131.98 o 
   1   6  22      555.91      643.83     71.38 o 
   2   6  22     6914.36     6657.47    178.06 o 
   3   6  22      123.28      104.36     48.33 o 
   4   6  22     1006.47     1187.96     94.65 o 
   5   6  22       97.60      136.36     45.59 o 
  -6   7  22      377.51      380.91     63.66 o 
  -5   7  22      261.11      255.12     52.75 o 
  -4   7  22     1190.69     1255.99     93.67 o 
  -3   7  22        0.86       13.30     24.42 o 
  -2   7  22      318.71      363.85     45.81 o 
  -1   7  22      586.76      593.28     52.41 o 
   0   7  22      303.43      303.58     39.38 o 
   1   7  22     2277.99     2274.67     86.10 o 
   2   7  22      125.17      159.40     53.88 o 
   3   7  22      660.98      659.80     57.61 o 
   4   7  22        1.95       19.07     27.11 o 
  -6   8  22      514.38      664.65     81.00 o 
  -5   8  22     1427.98     1496.31    101.39 o 
  -4   8  22      556.62      582.88     75.03 o 
  -3   8  22     2116.28     2008.94     87.78 o 
  -2   8  22       40.02       58.95     29.94 o 
  -1   8  22     3551.17     3134.34    105.53 o 
   0   8  22        1.34       21.90     23.33 o 
   1   8  22      210.55      162.78     33.64 o 
   2   8  22      369.01      387.62     46.32 o 
   3   8  22      232.96      340.89     44.80 o 
   4   8  22       35.70       94.25     30.47 o 
  -5   9  22      833.60      743.37    122.91 o 
  -4   9  22     3276.72     3249.33    148.24 o 
  -3   9  22      811.82      829.50     88.66 o 
  -2   9  22     3829.28     3622.62    148.60 o 
  -1   9  22      187.68      158.51     36.92 o 
   0   9  22     1260.90     1131.24     73.36 o 
   1   9  22       55.19       21.60     24.17 o 
   2   9  22      124.73      138.20     33.10 o 
   3   9  22        3.40       38.26     28.02 o 
  -4  10  22      883.11      891.21     92.36 o 
  -3  10  22     2039.79     1884.18    147.13 o 
  -2  10  22      362.09      389.62     65.21 o 
  -1  10  22     2124.38     2041.42    118.85 o 
   0  10  22      108.24      102.83     32.66 o 
   1  10  22       24.25       37.52     26.84 o 
   2  10  22        7.81        2.06     23.38 o 
  -3  11  22      228.80      231.02     53.17 o 
  -2  11  22      334.84      279.46     58.72 o 
  -1  11  22       22.29       88.73     54.86 o 
   0  11  22      321.05      309.67     51.62 o 
   1  11  22      193.46      246.16     43.47 o 
  -7   1  23      592.03      639.35     60.35 o 
  -6   1  23      301.40      333.62     41.95 o 
  -5   1  23      122.11      118.74     39.49 o 
  -4   1  23      411.83      453.84     54.06 o 
  -3   1  23      855.21      827.13     40.86 o 
  -2   1  23      816.47      868.47     43.08 o 
  -1   1  23     3056.29     3140.90     80.15 o 
   0   1  23      994.97      986.69     52.23 o 
   1   1  23     1245.86     1426.10     64.72 o 
   2   1  23      121.02      107.61     28.08 o 
   3   1  23     2410.42     2384.97    137.85 o 
   4   1  23      637.78      657.47    102.04 o 
   5   1  23     1205.75     1382.58    103.42 o 
  -7   2  23      248.67      329.35     43.92 o 
  -6   2  23      455.37      446.87     49.92 o 
  -5   2  23      610.66      566.61     50.53 o 
  -4   2  23      301.06      287.22     36.16 o 
  -3   2  23      544.01      562.77     40.45 o 
  -2   2  23     2496.03     2380.56     68.58 o 
  -1   2  23      916.28      921.77     45.01 o 
   0   2  23     5233.62     5165.73    188.45 o 
   1   2  23      516.74      509.97     61.01 o 
   2   2  23     6816.15     6165.58    157.59 o 
   3   2  23     1338.85     1298.43     94.78 o 
   4   2  23     4150.21     3816.05    153.72 o 
   5   2  23      708.11      780.71     83.57 o 
  -7   3  23     2566.21     2475.22     99.03 o 
  -6   3  23       85.75      107.99     29.85 o 
  -5   3  23        4.88        4.42     18.49 o 
  -4   3  23      267.75      303.24     38.03 o 
  -3   3  23      945.39      950.82     39.00 o 
  -2   3  23      422.39      451.75     35.12 o 
  -1   3  23     5443.31     5212.61    161.10 o 
   0   3  23      338.01      403.04     50.56 o 
   1   3  23    12122.89    11803.91    661.31 o 
   2   3  23      692.93      754.65     69.51 o 
   3   3  23     9266.90     8831.15    442.66 o 
   4   3  23     1564.77     1475.91    134.13 o 
   5   3  23     2402.00     2352.04    149.02 o 
  -7   4  23      298.69      333.41     53.99 o 
  -6   4  23      610.85      652.63     60.24 o 
  -5   4  23      694.34      726.22     82.31 o 
  -4   4  23      152.32      131.14     24.50 o 
  -3   4  23      641.81      678.17     43.41 o 
  -2   4  23     1279.97     1186.77     50.32 o 
  -1   4  23     2036.24     1816.70     98.51 o 
   0   4  23     7243.94     6620.61    276.68 o 
   1   4  23      107.46      120.89     35.69 o 
   2   4  23     3429.88     3169.20    335.63 o 
   3   4  23      890.21      977.14     82.40 o 
   4   4  23     2557.71     2457.41    115.49 o 
   5   4  23      917.11      894.28    125.60 o 
  -7   5  23      304.94      310.86     46.43 o 
  -6   5  23     1761.44     1656.64     84.31 o 
  -5   5  23        6.37       66.01     25.08 o 
  -4   5  23     5072.52     4900.44    123.79 o 
  -3   5  23      340.74      350.95     34.99 o 
  -2   5  23     3938.91     3965.45    114.07 o 
  -1   5  23      190.43      215.95     36.52 o 
   0   5  23      647.81      699.02     51.10 o 
   1   5  23     1863.29     1781.85     72.15 o 
   2   5  23      153.62      144.34     41.25 o 
   3   5  23     1287.50     1182.83     90.64 o 
   4   5  23       51.01       37.22     53.34 o 
   5   5  23       80.65      225.43     70.54 o 
  -6   6  23       53.53       54.75     37.04 o 
  -5   6  23     2978.50     2868.86    115.78 o 
  -4   6  23        1.76        9.53     19.54 o 
  -3   6  23     2103.28     2233.47     87.08 o 
  -2   6  23      666.44      746.19     57.19 o 
  -1   6  23     2498.20     2416.53    114.26 o 
   0   6  23      489.33      477.26     45.88 o 
   1   6  23      978.62      988.07     59.75 o 
   2   6  23      568.18      563.26     50.70 o 
   3   6  23        0.01       11.78     29.27 o 
   4   6  23        3.17       28.19     34.66 o 
  -6   7  23     1326.61     1218.67    100.84 o 
  -5   7  23      184.79      155.03     45.33 o 
  -4   7  23     4137.70     4154.16    159.51 o 
  -3   7  23      147.29      171.00     43.04 o 
  -2   7  23     5829.78     5686.75    217.99 o 
  -1   7  23      720.38      598.32     61.34 o 
   0   7  23     3401.55     3293.95    184.18 o 
   1   7  23       96.92      126.10     32.88 o 
   2   7  23      710.27      808.24     61.37 o 
   3   7  23       66.60       89.87     31.75 o 
   4   7  23       20.30      -15.16     33.01 o 
  -5   8  23     1182.48     1289.01    102.31 o 
  -4   8  23        0.49       30.57     33.41 o 
  -3   8  23     3205.81     2892.69    106.98 o 
  -2   8  23      126.68      198.02     50.24 o 
  -1   8  23     3343.37     3029.87    104.96 o 
   0   8  23       65.19       97.79     29.51 o 
   1   8  23     1520.86     1503.97     78.99 o 
   2   8  23      524.15      545.88     53.03 o 
   3   8  23      263.52      266.79     39.25 o 
  -5   9  23        3.00       65.43     46.01 o 
  -4   9  23       11.08       57.21     53.46 o 
  -3   9  23      418.07      457.94    117.72 o 
  -2   9  23      298.83      333.86     46.62 o 
  -1   9  23       68.37      123.13     35.71 o 
   0   9  23      214.06      244.92     39.43 o 
   1   9  23      142.72      174.48     36.54 o 
   2   9  23      162.68      167.73     36.00 o 
   3   9  23      122.03      134.05     36.20 o 
  -4  10  23       21.61      130.07     47.12 o 
  -3  10  23      563.77      540.21    161.42 o 
  -2  10  23      397.89      366.74     62.10 o 
  -1  10  23      255.36      265.00     43.93 o 
   0  10  23      125.77      159.44     36.34 o 
   1  10  23        0.30       -4.78     23.41 o 
   2  10  23      225.36      246.98     41.53 o 
  -2  11  23     2149.98     2092.90    116.96 o 
  -1  11  23      107.55      141.49     59.14 o 
   0  11  23     1248.76     1318.81     85.09 o 
  -7   0  24      350.15      515.30     98.00 o 
  -6   0  24     3494.41     3148.67    196.25 o 
  -5   0  24      371.15      424.75     82.75 o 
  -4   0  24      435.20      429.38     79.33 o 
  -3   0  24        8.91        6.44     39.42 o 
  -2   0  24        3.99        7.19     20.75 o 
  -1   0  24     2339.03     2300.05     96.93 o 
   0   0  24     1811.87     1787.22     84.93 o 
   1   0  24     2627.67     2781.81    146.39 o 
   2   0  24     3455.08     3104.61    183.19 o 
   3   0  24     8778.56     8195.17    339.53 o 
   4   0  24     2797.64     2448.00    170.86 o 
   5   0  24     3503.47     3536.54    212.97 o 
  -7   1  24     2144.61     1902.71    109.61 o 
  -6   1  24      461.02      457.60     96.12 o 
  -5   1  24      694.58      766.19     74.60 o 
  -4   1  24      234.13      238.95     40.59 o 
  -3   1  24      383.78      400.59     32.79 o 
  -2   1  24        2.54       12.58     14.25 o 
  -1   1  24     1265.89     1276.76     53.53 o 
   0   1  24     1639.96     1632.23     62.10 o 
   1   1  24     3525.81     3440.93    104.53 o 
   2   1  24     6967.39     6732.05    266.67 o 
   3   1  24     1847.18     1900.88    106.53 o 
   4   1  24     3554.21     3197.64    231.28 o 
   5   1  24      696.04      657.71     76.98 o 
  -7   2  24       84.88      137.00     32.16 o 
  -6   2  24       52.79       41.11     27.91 o 
  -5   2  24      445.33      453.87     58.96 o 
  -4   2  24       53.11       44.88     32.28 o 
  -3   2  24      545.39      605.49     39.82 o 
  -2   2  24      261.43      251.51     27.37 o 
  -1   2  24       67.40      110.33     20.86 o 
   0   2  24     2168.80     2052.51    116.46 o 
   1   2  24      961.33      895.34     59.64 o 
   2   2  24      614.74      608.20     51.75 o 
   3   2  24     1715.45     1724.07     98.42 o 
   4   2  24      354.67      389.93     61.65 o 
   5   2  24      811.04      961.21     91.92 o 
  -7   3  24       14.96       69.10     28.42 o 
  -6   3  24       11.82       51.82     25.48 o 
  -5   3  24      145.91      130.69     29.79 o 
  -4   3  24      443.04      419.49     42.73 o 
  -3   3  24      372.08      432.32     35.89 o 
  -2   3  24       86.40      138.12     22.38 o 
  -1   3  24      489.17      517.01     57.56 o 
   0   3  24      589.52      553.10     60.21 o 
   1   3  24      337.44      441.30     54.09 o 
   2   3  24        0.37      -18.74     28.26 o 
   3   3  24      141.22      161.58     40.31 o 
   4   3  24      153.84      166.24     67.13 o 
   5   3  24       46.38       92.65     40.30 o 
  -7   4  24      157.36      164.00     54.10 o 
  -6   4  24      527.21      533.17     64.68 o 
  -5   4  24     1013.76     1044.19     76.63 o 
  -4   4  24      196.33      161.72     34.66 o 
  -3   4  24     1214.50     1228.19     51.95 o 
  -2   4  24       69.26       50.31     26.58 o 
  -1   4  24     1559.26     1510.02     83.57 o 
   0   4  24      362.92      426.16     54.72 o 
   1   4  24     1406.82     1373.93    178.77 o 
   2   4  24      183.29      167.54     42.29 o 
   3   4  24      762.40      826.75     77.41 o 
   4   4  24        5.92      106.43     58.95 o 
   5   4  24      560.29      623.57    113.38 o 
  -7   5  24     1238.48     1200.35    132.83 o 
  -6   5  24       22.72       38.14     25.54 o 
  -5   5  24     1795.65     1771.18    112.61 o 
  -4   5  24      664.29      640.11     46.41 o 
  -3   5  24      304.64      356.90     35.71 o 
  -2   5  24     2229.71     2073.79     80.47 o 
  -1   5  24      350.35      443.63     43.89 o 
   0   5  24     3496.07     3163.35    162.38 o 
   1   5  24       77.39       93.09     33.69 o 
   2   5  24     1554.10     1511.18     90.83 o 
   3   5  24      139.78      143.18     43.70 o 
   4   5  24     1700.67     1615.44     97.80 o 
  -6   6  24     1001.52     1157.71     95.45 o 
  -5   6  24       89.93       72.95     43.56 o 
  -4   6  24      591.22      688.92     49.42 o 
  -3   6  24      192.02      237.26     39.56 o 
  -2   6  24      119.39      126.50     41.64 o 
  -1   6  24     1302.42     1244.45     64.51 o 
   0   6  24      755.98      686.72     53.58 o 
   1   6  24     1422.64     1402.45     91.90 o 
   2   6  24      787.91      741.88     77.48 o 
   3   6  24      862.00      792.66     80.73 o 
   4   6  24      769.81      819.53     83.80 o 
  -6   7  24        8.36      -66.47     73.65 o 
  -5   7  24       31.75       57.48     58.77 o 
  -4   7  24      768.98      764.14     81.15 o 
  -3   7  24      627.51      708.18     66.22 o 
  -2   7  24      938.43      930.84     78.32 o 
  -1   7  24     1614.92     1585.23     73.07 o 
   0   7  24       28.81       40.23     23.19 o 
   1   7  24     1895.76     1812.34     78.70 o 
   2   7  24     1040.51      913.00     64.73 o 
   3   7  24      670.73      832.93     86.61 o 
  -5   8  24     1466.60     1368.80    151.06 o 
  -4   8  24      213.51      245.60     77.38 o 
  -3   8  24     1630.29     1705.29     83.87 o 
  -2   8  24     2376.46     2266.37     92.90 o 
  -1   8  24     1568.86     1498.26     90.09 o 
   0   8  24     2457.67     2527.30    104.40 o 
   1   8  24      297.14      353.55     43.81 o 
   2   8  24      817.00      882.18     81.85 o 
   3   8  24       31.29       60.50     25.88 o 
  -4   9  24     1740.68     1570.87    108.86 o 
  -3   9  24     2297.35     2110.17    169.77 o 
  -2   9  24     2407.11     2377.62     98.19 o 
  -1   9  24     2569.78     2415.69    155.62 o 
   0   9  24     2017.70     1898.52     90.00 o 
   1   9  24      961.97     1056.46     81.58 o 
   2   9  24      234.07      343.50     45.46 o 
  -3  10  24     1855.57     1859.42    128.09 o 
  -2  10  24      997.08      905.26     89.75 o 
  -1  10  24     1575.62     1459.10     82.78 o 
   0  10  24     1255.21     1340.24     78.57 o 
   1  10  24      293.37      426.47     51.80 o 
  -1  11  24      328.19      305.89     79.21 o 
  -7   1  25      373.07      464.45     67.47 o 
  -6   1  25      935.70     1094.92    112.53 o 
  -5   1  25      538.24      551.45     65.13 o 
  -4   1  25      436.98      380.62     52.12 o 
  -3   1  25     1250.08     1216.38     49.81 o 
  -2   1  25      441.83      460.55     37.07 o 
  -1   1  25       10.80       22.09     15.47 o 
   0   1  25      435.13      499.06     46.08 o 
   1   1  25       71.90      138.92     28.66 o 
   2   1  25      990.43      952.45     83.55 o 
   3   1  25       50.00       70.83     39.77 o 
   4   1  25     1214.25     1362.00    136.02 o 
   5   1  25        3.33      -34.48     34.48 o 
  -7   2  25     1944.46     1939.01    199.30 o 
  -6   2  25     1501.18     1508.47    100.32 o 
  -5   2  25     1059.96     1074.27    103.50 o 
  -4   2  25     1232.36     1124.52     78.35 o 
  -3   2  25     1339.40     1460.75     54.72 o 
  -2   2  25      691.32      618.34     41.08 o 
  -1   2  25      601.72      601.15     41.13 o 
   0   2  25       19.44       32.96     19.77 o 
   1   2  25     3782.78     3572.28    109.12 o 
   2   2  25      145.27      169.10     32.85 o 
   3   2  25     3974.41     3550.42    148.04 o 
   4   2  25       87.31       76.27     40.51 o 
   5   2  25     2281.88     2193.31    147.92 o 
  -7   3  25     1252.53     1107.41     77.61 o 
  -6   3  25     3003.37     3028.62    107.27 o 
  -5   3  25      818.04      751.61     76.23 o 
  -4   3  25     2069.00     2070.46    101.61 o 
  -3   3  25        5.06       19.45     19.02 o 
  -2   3  25       73.14       90.88     20.22 o 
  -1   3  25       17.26       -5.03     25.74 o 
   0   3  25     1239.56     1302.61     84.27 o 
   1   3  25      196.64      176.81     38.92 o 
   2   3  25     2265.49     2069.96    102.09 o 
   3   3  25        4.77       31.86     51.63 o 
   4   3  25     3613.52     3475.53    218.71 o 
  -7   4  25      933.40     1015.07     76.13 o 
  -6   4  25      134.37      139.18     33.19 o 
  -5   4  25     1566.40     1478.04     71.38 o 
  -4   4  25      174.23      207.25     34.11 o 
  -3   4  25      870.63      838.38     57.48 o 
  -2   4  25      547.06      589.01     62.94 o 
  -1   4  25       63.85       76.51     32.18 o 
   0   4  25     2175.40     1830.18     93.89 o 
   1   4  25      276.43      292.41     78.90 o 
   2   4  25      245.73      242.18     48.76 o 
   3   4  25     1863.80     1777.55     98.82 o 
   4   4  25       11.43      -14.77     45.89 o 
  -6   5  25      489.53      530.39     56.13 o 
  -5   5  25      282.18      333.74     43.05 o 
  -4   5  25      791.52      813.05     51.60 o 
  -3   5  25     3378.82     3313.65    129.74 o 
  -2   5  25      671.49      703.58     70.27 o 
  -1   5  25     5577.83     5193.03    501.31 o 
   0   5  25      156.77      185.01     41.73 o 
   1   5  25     2109.79     1919.78    106.85 o 
   2   5  25      540.64      484.24     65.07 o 
   3   5  25     1187.15     1277.10    124.64 o 
   4   5  25      637.47      730.65     79.06 o 
  -6   6  25      507.01      627.44     89.17 o 
  -5   6  25     1100.20     1175.33     75.97 o 
  -4   6  25     1828.90     1853.23     81.50 o 
  -3   6  25     2683.87     2651.88     97.69 o 
  -2   6  25     3666.16     3598.00    112.46 o 
  -1   6  25      534.60      512.19     71.16 o 
   0   6  25     4556.82     4370.62    159.99 o 
   1   6  25       21.97       22.95     28.80 o 
   2   6  25     2263.24     2127.20    129.86 o 
   3   6  25        0.49       -3.01     30.55 o 
   4   6  25      697.33      697.95     81.05 o 
  -5   7  25      825.64      911.13    124.25 o 
  -4   7  25       24.45       50.19     33.54 o 
  -3   7  25      888.90      875.90     67.45 o 
  -2   7  25      414.95      418.68     68.16 o 
  -1   7  25     5340.70     5006.58    137.38 o 
   0   7  25      277.94      253.38     39.04 o 
   1   7  25     2470.89     2218.01    115.91 o 
   2   7  25       21.54       -1.90     31.87 o 
   3   7  25      969.45     1185.88    101.32 o 
  -5   8  25      204.59      265.24     59.91 o 
  -4   8  25      978.24      934.47     93.23 o 
  -3   8  25        7.54       15.34     27.49 o 
  -2   8  25      875.61      806.50     65.50 o 
  -1   8  25      162.00      248.28     38.85 o 
   0   8  25     1507.94     1510.29     76.61 o 
   1   8  25      120.55      159.96     60.43 o 
   2   8  25      686.24      747.49    155.93 o 
  -4   9  25       53.59      112.87     50.64 o 
  -3   9  25       33.47       92.73     42.83 o 
  -2   9  25       14.05       67.86     30.92 o 
  -1   9  25      123.52      205.56     46.61 o 
   0   9  25       96.06      144.45     53.44 o 
   1   9  25       67.41      107.12     40.76 o 
   2   9  25       72.50      112.37     48.00 o 
  -3  10  25       80.02      229.22     55.05 o 
  -2  10  25      600.10      782.25     69.52 o 
  -1  10  25       67.31      201.84     39.41 o 
   0  10  25      371.61      462.74     54.42 o 
  -7   0  26     4742.45     4455.79    252.64 o 
  -6   0  26      149.71      186.01     65.91 o 
  -5   0  26     6886.51     6565.60    292.30 o 
  -4   0  26     1027.34      883.54    110.45 o 
  -3   0  26     9130.18     8762.90    512.35 o 
  -2   0  26        9.37       50.76     36.43 o 
  -1   0  26      289.01      310.51     45.50 o 
   0   0  26       22.57        9.00     22.59 o 
   1   0  26      245.18      163.43     56.02 o 
   2   0  26     1300.28     1084.80    124.74 o 
   3   0  26     2117.13     1962.14    153.05 o 
   4   0  26      424.83      400.21     88.85 o 
  -7   1  26        0.75       22.65     31.96 o 
  -6   1  26     3948.46     3749.14    215.17 o 
  -5   1  26      114.67      126.80     38.82 o 
  -4   1  26     3536.43     3019.88    236.65 o 
  -3   1  26      120.77      156.45     24.42 o 
  -2   1  26     2296.10     2309.79     99.30 o 
  -1   1  26      337.84      325.50     47.88 o 
   0   1  26      119.28      123.39     38.12 o 
   1   1  26        0.64        9.47     21.20 o 
   2   1  26      691.78      669.98     72.71 o 
   3   1  26      752.06      739.87     80.22 o 
   4   1  26      909.73     1058.45     94.91 o 
  -7   2  26      997.76     1154.14    102.43 o 
  -6   2  26      132.64      151.27     41.29 o 
  -5   2  26     1578.75     1504.38     90.74 o 
  -4   2  26      486.22      654.35     70.10 o 
  -3   2  26      709.67      726.67     45.49 o 
  -2   2  26        3.35       12.82     15.90 o 
  -1   2  26       22.12       48.28     22.74 o 
   0   2  26     1253.72     1220.73     61.37 o 
   1   2  26      100.56      150.50     29.50 o 
   2   2  26      393.63      423.74     59.40 o 
   3   2  26      784.21      820.30     81.36 o 
   4   2  26       46.97       94.62     37.40 o 
  -6   3  26      114.37      156.64     40.25 o 
  -5   3  26       21.96       15.91     28.38 o 
  -4   3  26        0.33       31.67     26.57 o 
  -3   3  26      436.44      508.09     47.81 o 
  -2   3  26      562.99      520.15     47.91 o 
  -1   3  26     2122.08     2043.14    113.98 o 
   0   3  26        3.84       42.62     22.02 o 
   1   3  26     2670.42     2463.81    110.11 o 
   2   3  26      844.63      915.39    108.75 o 
   3   3  26      122.21      160.50     42.02 o 
   4   3  26       60.14       74.46     35.36 o 
  -6   4  26      122.16      140.38     42.79 o 
  -5   4  26      469.79      444.52     63.54 o 
  -4   4  26      374.82      438.95     60.15 o 
  -3   4  26      957.51     1072.56     72.53 o 
  -2   4  26       78.78      107.55     28.10 o 
  -1   4  26      413.51      493.93     87.45 o 
   0   4  26     2237.98     2203.51    104.95 o 
   1   4  26      552.90      515.64    127.61 o 
   2   4  26     1890.72     1684.21    100.93 o 
   3   4  26       83.69       95.69     38.87 o 
   4   4  26      600.75      644.81    112.65 o 
  -6   5  26     1362.54     1357.01     83.90 o 
  -5   5  26      172.62      225.47     40.91 o 
  -4   5  26     2332.63     2429.35    180.45 o 
  -3   5  26       21.76       16.01     26.93 o 
  -2   5  26      683.45      740.92    127.12 o 
  -1   5  26      192.88      264.98     47.51 o 
   0   5  26      114.53      206.15     86.41 o 
   1   5  26      779.98      812.08     78.74 o 
   2   5  26       41.40       64.23     37.53 o 
   3   5  26     1290.66     1297.57    153.02 o 
   4   5  26      218.53      262.53     80.31 o 
  -6   6  26      162.68      134.19     35.25 o 
  -5   6  26     2729.13     2707.91    189.21 o 
  -4   6  26       89.94      106.84     62.71 o 
  -3   6  26     1411.27     1386.25     97.17 o 
  -2   6  26      113.10      183.82     74.15 o 
  -1   6  26        7.41       34.26     31.80 o 
   0   6  26      183.94      254.14     49.06 o 
   1   6  26        0.43       49.15     34.84 o 
   2   6  26      154.53      218.80     51.61 o 
   3   6  26      192.44      347.61     59.81 o 
  -5   7  26        0.94       80.25     38.88 o 
  -4   7  26      682.16      741.54     87.64 o 
  -3   7  26     1173.90     1169.98     86.77 o 
  -2   7  26        1.18       42.37     27.50 o 
  -1   7  26      542.05      500.62     65.55 o 
   0   7  26       32.24      115.23     38.08 o 
   1   7  26      276.47      313.38     54.90 o 
   2   7  26      360.47      409.49     65.36 o 
   3   7  26      274.49      355.38     61.92 o 
  -4   8  26      978.33      942.50     93.93 o 
  -3   8  26        1.75        8.68     26.64 o 
  -2   8  26     3413.49     3227.28    112.93 o 
  -1   8  26      285.96      317.93     45.39 o 
   0   8  26     2101.77     2111.23    100.15 o 
   1   8  26      333.03      379.49     64.32 o 
   2   8  26     1098.76     1086.40    101.27 o 
  -3   9  26     2040.43     2186.45     97.11 o 
  -2   9  26       64.28      107.14     66.60 o 
  -1   9  26     3177.06     3256.56    114.80 o 
   0   9  26      474.63      522.19     55.97 o 
   1   9  26     1655.69     1769.16     85.48 o 
  -1  10  26       46.65      131.51     76.77 o 
  -6   1  27      586.38      633.08     94.47 o 
  -5   1  27      986.51      977.93     86.90 o 
  -4   1  27      820.46      813.02     75.98 o 
  -3   1  27      700.79      772.99     47.87 o 
  -2   1  27      732.32      688.05     44.90 o 
  -1   1  27      127.75      216.37     38.74 o 
   0   1  27        5.72       30.48     20.08 o 
   1   1  27      108.03      100.85     38.81 o 
   2   1  27       27.86       26.13     33.04 o 
   3   1  27      220.57      270.12     52.42 o 
   4   1  27      116.16      115.40     41.98 o 
  -6   2  27     1834.55     1891.02    108.23 o 
  -5   2  27     1497.72     1344.73     92.52 o 
  -4   2  27     2873.91     2841.12    123.28 o 
  -3   2  27     4283.10     3937.30    170.08 o 
  -2   2  27     1955.56     1957.37     65.95 o 
  -1   2  27     2152.29     2159.88     83.00 o 
   0   2  27      175.17      251.76     36.26 o 
   1   2  27      658.05      683.97     56.42 o 
   2   2  27      360.69      326.73     54.50 o 
   3   2  27       77.66      108.05     39.40 o 
   4   2  27      777.05      903.38    118.15 o 
  -6   3  27     2504.92     2519.79    126.94 o 
  -5   3  27     1663.01     1672.80     98.15 o 
  -4   3  27     3036.69     3015.94    311.34 o 
  -3   3  27     3380.08     3547.97    110.16 o 
  -2   3  27     1744.91     1821.73     76.70 o 
  -1   3  27     2252.36     2293.88     87.01 o 
   0   3  27      236.43      302.07     74.19 o 
   1   3  27      358.39      372.25     43.94 o 
   2   3  27       86.49       89.04     29.56 o 
   3   3  27      145.54      167.55     40.81 o 
   4   3  27       97.62      124.34     43.46 o 
  -6   4  27      276.46      423.77     62.12 o 
  -5   4  27     1812.53     1850.32    104.13 o 
  -4   4  27     2757.61     2669.81    120.85 o 
  -3   4  27      621.73      792.87     74.66 o 
  -2   4  27     2472.52     2379.31     88.69 o 
  -1   4  27        0.79       38.66     32.01 o 
   0   4  27     2828.23     2626.14    168.73 o 
   1   4  27      177.16      143.72     72.99 o 
   2   4  27      392.90      393.38     57.90 o 
   3   4  27      322.96      367.62     84.82 o 
  -6   5  27      965.96      941.14     89.80 o 
  -5   5  27      600.28      669.84     88.18 o 
  -4   5  27       63.59      106.92     51.02 o 
  -3   5  27     1481.71     1526.25    168.06 o 
  -2   5  27      288.73      297.95    105.27 o 
  -1   5  27     2553.87     2352.30    185.69 o 
   0   5  27      713.50      779.12     76.42 o 
   1   5  27     1414.56     1243.15    164.19 o 
   2   5  27     1221.25     1297.10     98.53 o 
   3   5  27       34.69       31.02     36.71 o 
  -5   6  27      302.63      332.61     76.30 o 
  -4   6  27      460.67      486.87     94.95 o 
  -3   6  27      580.76      533.85     79.88 o 
  -2   6  27      985.83      919.72    116.26 o 
  -1   6  27     1137.00     1187.29     93.40 o 
   0   6  27      983.32      992.22     87.89 o 
   1   6  27     2902.58     2703.66    127.79 o 
   2   6  27      570.67      621.33    147.93 o 
   3   6  27     2644.92     2486.77    128.64 o 
  -5   7  27       57.16       91.80     48.70 o 
  -4   7  27      552.80      558.71     57.77 o 
  -3   7  27       82.00      109.06     36.76 o 
  -2   7  27      664.17      724.42     79.82 o 
  -1   7  27      845.08      868.92     84.69 o 
   0   7  27     2088.15     1976.32    110.73 o 
   1   7  27      585.04      551.64     85.44 o 
   2   7  27     1860.09     1811.59    110.54 o 
  -4   8  27       64.21       84.19     41.04 o 
  -3   8  27      379.10      458.42     55.21 o 
  -2   8  27      120.26      156.44     44.57 o 
  -1   8  27      962.56      995.13     92.96 o 
   0   8  27      125.89      132.29     39.76 o 
   1   8  27      701.61      708.08    112.47 o 
  -3   9  27      171.95      179.15     38.94 o 
  -2   9  27       35.35      132.68     33.35 o 
  -1   9  27       30.86      135.38     53.19 o 
   0   9  27      186.99      177.48     50.68 o 
  -6   0  28     2274.08     2307.65    169.77 o 
  -5   0  28      312.44      280.23     73.35 o 
  -4   0  28     6351.83     5662.58    263.01 o 
  -3   0  28      334.00      283.67     55.41 o 
  -2   0  28     8249.17     8190.66    367.36 o 
  -1   0  28       29.50       14.24     28.43 o 
   0   0  28     6881.51     6539.00    294.86 o 
   1   0  28      125.42      137.07     56.51 o 
   2   0  28      426.49      434.27     85.07 o 
   3   0  28        1.39       26.36     48.70 o 
   4   0  28      311.14      409.61     91.90 o 
  -6   1  28      258.34      297.78     54.37 o 
  -5   1  28     3689.48     3473.14    145.35 o 
  -4   1  28      597.29      658.84     70.32 o 
  -3   1  28     6161.91     5847.97    343.70 o 
  -2   1  28      407.79      393.30     36.84 o 
  -1   1  28     4114.14     4044.15    119.30 o 
   0   1  28       21.26       54.68     24.95 o 
   1   1  28     2219.36     2128.31    109.71 o 
   2   1  28      223.86      217.54     46.46 o 
   3   1  28       53.40       25.50     31.78 o 
   4   1  28       13.42       57.86     35.89 o 
  -6   2  28      493.85      621.71     74.22 o 
  -5   2  28      676.60      823.95    109.60 o 
  -4   2  28     1397.64     1346.29     90.86 o 
  -3   2  28        1.22       27.51     22.30 o 
  -2   2  28     1224.14     1329.25     55.76 o 
  -1   2  28       67.45      126.03     29.05 o 
   0   2  28     2267.47     2164.69     86.52 o 
   1   2  28      615.63      614.18     67.21 o 
   2   2  28      103.44      154.55     39.33 o 
   3   2  28      174.45      166.95     44.46 o 
  -6   3  28      265.07      414.09     63.28 o 
  -5   3  28        5.64        2.79     39.54 o 
  -4   3  28       85.34      139.27     37.93 o 
  -3   3  28       25.88       23.00     23.84 o 
  -2   3  28      288.15      278.64     39.21 o 
  -1   3  28       16.75      101.67     26.48 o 
   0   3  28      692.58      755.52     61.25 o 
   1   3  28      256.87      182.85     46.23 o 
   2   3  28      758.15      784.85     81.28 o 
   3   3  28        0.09      -14.70     28.75 o 
  -6   4  28      444.16      515.15     69.52 o 
  -5   4  28        5.61       88.90     34.42 o 
  -4   4  28      830.62      899.68     85.68 o 
  -3   4  28      398.29      485.00     63.25 o 
  -2   4  28     1282.84     1205.00     68.92 o 
  -1   4  28      484.39      526.56     52.31 o 
   0   4  28      138.39      174.46     43.41 o 
   1   4  28     1603.40     1536.07    236.16 o 
   2   4  28      130.23       96.68    113.20 o 
   3   4  28      945.47     1085.77    141.46 o 
  -5   5  28     1725.92     1813.37    106.36 o 
  -4   5  28       60.21       37.59     44.79 o 
  -3   5  28     1570.32     1744.76     98.63 o 
  -2   5  28      347.69      379.76     60.01 o 
  -1   5  28     1446.85     1520.10     96.54 o 
   0   5  28      655.03      622.54     71.99 o 
   1   5  28     1233.41     1230.84    122.20 o 
   2   5  28     1089.84     1123.75    134.04 o 
   3   5  28       40.32      114.74     44.93 o 
  -5   6  28       47.89      135.48     55.78 o 
  -4   6  28     2606.38     2703.08    186.61 o 
  -3   6  28       79.85       96.32     38.71 o 
  -2   6  28     2537.67     2789.06    128.50 o 
  -1   6  28      173.55      193.74     46.86 o 
   0   6  28      756.30      795.18     82.20 o 
   1   6  28        0.53       24.82     32.16 o 
   2   6  28       44.71       61.22     41.21 o 
  -4   7  28       29.30       77.26     49.43 o 
  -3   7  28      973.15     1110.49     93.58 o 
  -2   7  28        2.80       14.00     41.50 o 
  -1   7  28      977.52     1083.97    117.05 o 
   0   7  28      329.73      348.09     59.07 o 
   1   7  28      247.67      294.03     57.38 o 
   2   7  28      518.27      592.65     81.07 o 
  -3   8  28       94.34       65.19     54.13 o 
  -2   8  28      435.98      493.56     79.15 o 
  -1   8  28      571.90      503.76     67.56 o 
   0   8  28      132.15      134.18     43.87 o 
   1   8  28     2007.81     1966.17    247.63 o 
  -6   1  29      109.27      130.65     39.05 o 
  -5   1  29      858.83      993.75    170.76 o 
  -4   1  29       26.30       29.39     53.76 o 
  -3   1  29     2085.59     2169.92    121.35 o 
  -2   1  29        6.28       59.02     20.71 o 
  -1   1  29     1458.24     1425.10     69.78 o 
   0   1  29        0.15       25.14     26.35 o 
   1   1  29     1255.65     1342.97    101.22 o 
   2   1  29        0.38       22.93     29.08 o 
   3   1  29      140.02      176.74     47.94 o 
  -6   2  29     1163.48     1242.31    101.64 o 
  -5   2  29      273.82      245.32     48.67 o 
  -4   2  29     2696.22     2826.05    126.68 o 
  -3   2  29      479.61      535.06     50.61 o 
  -2   2  29     4285.42     4391.49    127.06 o 
  -1   2  29      801.99      890.65     63.94 o 
   0   2  29     3450.84     3366.98    128.71 o 
   1   2  29      259.28      257.01     51.05 o 
   2   2  29      982.55      929.79     89.87 o 
   3   2  29       64.41       79.83     52.18 o 
  -6   3  29      151.24      202.64     47.35 o 
  -5   3  29     2403.10     2581.33    136.39 o 
  -4   3  29      363.32      453.35     61.32 o 
  -3   3  29     5363.53     5115.09    299.32 o 
  -2   3  29      665.51      690.39     75.99 o 
  -1   3  29     4548.74     4483.27    137.83 o 
   0   3  29     2401.71     2222.55     89.89 o 
   1   3  29     1313.39     1464.92     76.71 o 
   2   3  29      521.98      524.00     69.44 o 
   3   3  29       78.30       65.88     39.80 o 
  -5   4  29       88.32      142.67     38.32 o 
  -4   4  29     1018.28     1155.47    135.24 o 
  -3   4  29      225.77      256.43     47.79 o 
  -2   4  29     2851.06     2772.64     99.38 o 
  -1   4  29     1117.51     1040.64     69.54 o 
   0   4  29     1694.06     1463.36     73.38 o 
   1   4  29     2324.44     2150.70     90.15 o 
   2   4  29        9.80       47.80     28.15 o 
  -5   5  29      439.78      598.77     74.04 o 
  -4   5  29        7.10       44.18     49.92 o 
  -3   5  29      461.51      545.52     90.20 o 
  -2   5  29      159.60      222.38     38.66 o 
  -1   5  29      482.62      496.60     65.30 o 
   0   5  29     2085.74     1842.25    110.15 o 
   1   5  29       51.74       74.65     36.77 o 
   2   5  29     1073.92     1006.04     91.40 o 
  -4   6  29        4.70       82.14     52.12 o 
  -3   6  29       31.13      104.00     37.95 o 
  -2   6  29      119.18      191.77     64.75 o 
  -1   6  29      479.70      359.30     99.23 o 
   0   6  29      313.60      308.80     55.67 o 
   1   6  29     1173.34     1268.66    102.52 o 
   2   6  29      633.29      666.86     78.26 o 
  -4   7  29      121.62       90.69     50.41 o 
  -3   7  29      107.02      145.16     43.29 o 
  -2   7  29       36.83       27.17     43.08 o 
  -1   7  29      617.78      569.51     72.75 o 
   0   7  29      467.98      519.56     72.07 o 
   1   7  29      866.11      751.37    121.62 o 
  -2   8  29      434.47      514.32     83.60 o 
  -1   8  29      156.65      185.56     45.77 o 
  -5   0  30      204.96      322.70     78.48 o 
  -4   0  30     1611.97     1404.02    126.56 o 
  -3   0  30     1946.34     1930.28    142.92 o 
  -2   0  30     2059.41     2025.72    100.53 o 
  -1   0  30     5777.65     5601.44    266.92 o 
   0   0  30     1789.88     1776.14    146.09 o 
   1   0  30     3871.84     3725.10    221.88 o 
   2   0  30      413.33      437.68     90.80 o 
   3   0  30      551.26      561.07    100.93 o 
  -5   1  30      757.75      779.68     80.61 o 
  -4   1  30      639.09      729.70     75.71 o 
  -3   1  30     2541.75     2631.58    117.68 o 
  -2   1  30     3216.45     3381.16     94.17 o 
  -1   1  30     1422.42     1344.24     71.33 o 
   0   1  30     3099.86     3174.45    170.13 o 
   1   1  30      876.89      763.65     82.60 o 
   2   1  30     2038.28     2002.17    125.04 o 
   3   1  30       43.89      105.12     41.20 o 
  -5   2  30        1.55       -1.03     23.34 o 
  -4   2  30      802.73      936.73    151.59 o 
  -3   2  30      529.49      657.72     70.20 o 
  -2   2  30     1487.13     1694.54    131.99 o 
  -1   2  30     1812.72     1673.28    113.08 o 
   0   2  30      341.74      441.43     48.96 o 
   1   2  30     1080.02     1181.12    100.05 o 
   2   2  30       26.63       70.95     37.30 o 
  -5   3  30      106.52      106.84     39.85 o 
  -4   3  30      718.70      765.28     77.15 o 
  -3   3  30      334.41      354.95     61.46 o 
  -2   3  30       90.54      157.29     38.47 o 
  -1   3  30        1.13       82.07     27.77 o 
   0   3  30      406.56      346.30     53.84 o 
   1   3  30      538.98      563.35     56.72 o 
   2   3  30        0.30       32.66     33.80 o 
  -5   4  30     1179.54     1248.84    101.10 o 
  -4   4  30        6.15      117.66     52.48 o 
  -3   4  30      506.73      533.40     66.89 o 
  -2   4  30       20.09       -2.40     23.83 o 
  -1   4  30      497.98      558.88     55.90 o 
   0   4  30      369.33      432.55     49.79 o 
   1   4  30      499.57      489.80     90.56 o 
   2   4  30      805.68      768.25    154.33 o 
  -4   5  30     1337.25     1218.69    141.71 o 
  -3   5  30      311.75      354.17     56.13 o 
  -2   5  30      750.57      726.33     61.18 o 
  -1   5  30      809.48      870.84     83.80 o 
   0   5  30     1915.30     1643.52    101.79 o 
   1   5  30      474.77      590.11     84.22 o 
  -4   6  30      261.13      333.08     81.28 o 
  -3   6  30      579.51      643.40     76.18 o 
  -2   6  30     1416.10     1346.24     95.29 o 
  -1   6  30      731.55      782.08     82.75 o 
   0   6  30      619.95      683.03     77.68 o 
   1   6  30      676.42      654.05     77.87 o 
  -3   7  30      421.32      600.62     73.68 o 
  -2   7  30       97.00      173.98     69.75 o 
  -1   7  30      361.39      400.83     64.29 o 
   0   7  30      488.95      552.97     74.17 o 
  -5   1  31        3.54       18.00     29.64 o 
  -4   1  31      564.92      590.48     69.21 o 
  -3   1  31        0.72       12.26     26.01 o 
  -2   1  31     1289.44     1370.61     71.80 o 
  -1   1  31       74.16      134.05     33.19 o 
   0   1  31     1460.16     1492.63    233.84 o 
   1   1  31       38.72       96.56     36.80 o 
   2   1  31     1219.24     1251.19    142.10 o 
  -5   2  31      696.42      755.95    100.38 o 
  -4   2  31       22.42       87.05     32.91 o 
  -3   2  31     1075.51     1096.99     86.64 o 
  -2   2  31        0.09       75.69     27.29 o 
  -1   2  31     2987.38     2803.93    238.08 o 
   0   2  31       37.84       43.90     37.88 o 
   1   2  31     3445.33     3487.67    152.41 o 
   2   2  31       53.30       44.20     36.31 o 
  -5   3  31        0.13       46.58     59.07 o 
  -4   3  31      619.03      657.26    105.08 o 
  -3   3  31       45.80       86.74     33.96 o 
  -2   3  31     2513.82     2516.36     95.92 o 
  -1   3  31        0.18       18.04     26.02 o 
   0   3  31     3457.26     3467.96    118.40 o 
   1   3  31      214.08      279.67     60.35 o 
   2   3  31     1809.10     1905.75    114.13 o 
  -4   4  31      292.23      285.72     70.91 o 
  -3   4  31     1305.60     1399.64     90.15 o 
  -2   4  31      138.00      193.55     47.47 o 
  -1   4  31     2395.16     2166.22    132.56 o 
   0   4  31      114.65       88.50     41.55 o 
   1   4  31      949.83      983.65     72.60 o 
  -4   5  31       41.60       58.58     42.60 o 
  -3   5  31      890.55      947.35     87.11 o 
  -2   5  31      742.12      775.23    106.91 o 
  -1   5  31      176.61      179.11     36.48 o 
   0   5  31      439.19      506.03     54.95 o 
   1   5  31      238.51      227.28     51.69 o 
  -3   6  31       18.93       77.79     56.45 o 
  -2   6  31      934.64     1001.92     92.48 o 
  -1   6  31        6.55       19.09     38.51 o 
   0   6  31       25.11      -11.12     46.07 o 
  -4   0  32      151.71      184.18     55.04 o 
  -3   0  32     1304.20     1229.37    129.12 o 
  -2   0  32      172.05      232.04     47.27 o 
  -1   0  32     3496.93     3815.29    220.54 o 
   0   0  32     1128.08     1436.97    151.46 o 
   1   0  32     3078.73     3228.98    209.07 o 
  -4   1  32      274.81      387.32     57.16 o 
  -3   1  32       40.34       39.90     28.47 o 
  -2   1  32     3369.40     3385.39    113.12 o 
  -1   1  32      614.09      652.64     75.04 o 
   0   1  32     1695.91     1810.28    108.62 o 
   1   1  32      690.70      733.58     84.54 o 
  -4   2  32      261.95      241.99     45.27 o 
  -3   2  32      781.45      820.68    113.14 o 
  -2   2  32        9.18       79.85     28.23 o 
  -1   2  32      952.57      985.36    106.22 o 
   0   2  32      136.36      108.07     40.18 o 
   1   2  32      229.13      323.20     58.16 o 
  -4   3  32       86.18      176.13     60.05 o 
  -3   3  32      285.77      187.13     46.04 o 
  -2   3  32      334.98      396.57     46.30 o 
  -1   3  32      278.24      235.09     39.30 o 
   0   3  32       40.74      124.44     31.63 o 
   1   3  32       18.54      129.32     41.03 o 
  -3   4  32      124.49      225.85     45.45 o 
  -2   4  32      928.60      919.15     69.02 o 
  -1   4  32        3.89       35.99     25.99 o 
   0   4  32      669.41      754.11     65.32 o 
  -3   5  32      989.67      907.70    136.51 o 
  -2   5  32        0.70       73.47     44.91 o 
  -1   5  32      694.85      662.66     60.92 o 
   0   5  32      525.11      508.14     55.41 o 
  -4   1  33       96.49      107.82     33.30 o 
  -3   1  33       53.02       25.51     43.08 o 
  -2   1  33       37.97      119.84     31.23 o 
  -1   1  33      725.78      864.03     85.02 o 
   0   1  33       12.28       23.44     31.25 o 
   1   1  33      542.39      599.09     76.66 o 
  -3   2  33        1.49       53.95     43.70 o 
  -2   2  33     1078.65     1086.89     72.77 o 
  -1   2  33        7.54       63.18     28.21 o 
   0   2  33     1843.40     1744.71    263.13 o 
  -3   3  33      336.46      495.17     89.22 o 
  -2   3  33       90.58      110.36     29.33 o 
  -1   3  33     1082.03     1122.00     75.58 o 
   0   3  33      181.87      243.31     53.15 o 
  -2   4  33      118.36      184.63     45.29 o 
  -1   4  33      535.29      570.74     83.55 o 
  -3   0  34        3.00       82.02     46.26 o 
  -2   0  34     1324.48     1337.02    140.72 o 
  -1   0  34        0.47       23.80     45.65 o 
  -3   1  34      162.14      238.86     69.81 o 
  -2   1  34       87.77      106.28     29.59 o 
  -1   1  34      863.33      885.41     85.44 o 
  -2   2  34       75.49       99.96     30.74 o 
  -1   2  34      416.29      429.56     72.99 o 
                                                 
